# Supplementary material for: Identifying opportunities for late-stage C-H alkylation with high-throughput experimentation and in silico reaction screening
Source: Commun Chem. 2023 Nov 20;6:256. doi: 10.1038/s42004-023-01047-5 (PMC10661846; doi:10.1038/s42004-023-01047-5)
Supplement: Supplementary file 5 — Supplementary Data 3 [file 42004_2023_1047_MOESM5_ESM.txt]

rxn_id	source	rxn_type	rxn_name	rxn_tech	temperature_deg_c	time_h	atmosphere	scale_mol	concentration_mol_l	mixing	startingmat_1_cas	startingmat_1_smiles	startingmat_1_eq	startingmat_2_cas	startingmat_2_smiles	startingmat_2_eq	reagent_1_cas	reagent_1_smiles	reagent_1_eq	solvent_1_cas	solvent_1_smiles	solvent_1_fraction	solvent_2_cas	solvent_2_smiles	solvent_2_fraction	product_1_cas	product_1_smiles	product_1_yield	product_1_yieldtype	product_1_nmr
lsf_lit_minisci_1	10.1021/acs.orglett.8b02988	alkylation	minisci	standard	40	16	ar	0.00015	0.05	st_	491-35-0	N=1C=CC(=C2C=CC=CC12)C	1	98-89-5	O=C(O)C1CCCCC1	10	7727-54-0	O=S(=O)(O)OOS(=O)(=O)O.N	3	67-68-5	O=S(C)C	99.998333	7732-18-5	O	0.001667	56947-80-9	N=1C=2C=CC=CC2C(=CC1C3CCCCC3)C	82	isolated	1HNMR(CDCl3,300MHz) ? 8.04(1H,ddd,J=8.4,1.3,0.6Hz,Ar?H),7.94(1H,dm,J=8.2Hz,Ar?H),7.66(1H,ddd,J=8.4,6.9,1.5Hz,Ar?H),7.49(1H,ddd,J=8.2,6.9,1.3Hz,Ar?H),7.17(1H,q,J=0.9Hz,Ar?H),2.87(1H,tt,J=11.9,3.4Hz,alkylCH),2.68(3H,d,J=0.9Hz,CH3),2.07?1.74(5H,m,alkylCHs),1.66?1.23(5H,m,alkylCHs);13CNMR(75MHz,CDCl3) ? 166.7,147.7,144.4,129.6,129.1,127.2,125.5,123.7,120.4,47.7,33.0,26.7,26.3,19.0
lsf_lit_minisci_2	10.1021/acs.orglett.8b02988	alkylation	minisci	standard	40	16	ar	0.00015	0.05	st_	91-63-4	N=1C=2C=CC=CC2C=CC1C	1	98-89-5	O=C(O)C1CCCCC1	10	7727-54-0	O=S(=O)(O)OOS(=O)(=O)O.N	3	67-68-5	O=S(C)C	99.998333	7732-18-5	O	0.001667	37597-46-9	N=1C=2C=CC=CC2C(=CC1C)C3CCCCC3	80	isolated	1HNMR (CDCl3, 300 MHz) ? 8.10 ? 7.94 (2H, m, Ar?H), 7.65 (1H, ddd, J=8.4, 6.8, 1.4 Hz, Ar?H), 7.48 (1H,ddd, J=8.3, 6.8, 1.3 Hz, Ar?H), 7.17 (1H, s, Ar?H), 3.39 ? 3.20 (1H, m, alkyl CH), 2.72 (3H, s, CH3), 2.08 ? 1.80 (5H, m, alkyl CHs), 1.66 ? 1.44 (4H, m, alkyl CHs), 1.41 ? 1.28 (1H, m, alkyl CH); 13C NMR (75 MHz, CDCl3) ? 159.0, 153.4, 148.3, 129.7, 128.9, 125.4, 125.3, 123.0, 118.5, 38.9, 33.7…
lsf_lit_minisci_3	10.1021/acs.orglett.8b02988	alkylation	minisci	standard	40	16	ar	0.0035	0.05	st_	91-63-4	N=1C=2C=CC=CC2C=CC1C	1	98-89-5	O=C(O)C1CCCCC1	10	7727-54-0	O=S(=O)(O)OOS(=O)(=O)O.N	3	67-68-5	O=S(C)C	99.998333	7732-18-5	O	0.001667	37597-46-9	N=1C=2C=CC=CC2C(=CC1C)C3CCCCC3	78	isolated	1HNMR (CDCl3, 300 MHz) ? 8.10 ? 7.94 (2H, m, Ar?H), 7.65 (1H, ddd, J=8.4, 6.8, 1.4 Hz, Ar?H), 7.48 (1H,ddd, J=8.3, 6.8, 1.3 Hz, Ar?H), 7.17 (1H, s, Ar?H), 3.39 ? 3.20 (1H, m, alkyl CH), 2.72 (3H, s, CH3), 2.08 ? 1.80 (5H, m, alkyl CHs), 1.66 ? 1.44 (4H, m, alkyl CHs), 1.41 ? 1.28 (1H, m, alkyl CH); 13C NMR (75 MHz, CDCl3) ? 159.0, 153.4, 148.3, 129.7, 128.9, 125.4, 125.3, 123.0, 118.5, 38.9, 33.7…
lsf_lit_minisci_4	10.1021/acs.orglett.8b02988	alkylation	minisci	standard	40	16	ar	0.00015	0.05	st_	1128-61-6	FC=1C=CC=2N=C(C=CC2C1)C	1	98-89-5	O=C(O)C1CCCCC1	10	7727-54-0	O=S(=O)(O)OOS(=O)(=O)O.N	3	67-68-5	O=S(C)C	99.998333	7732-18-5	O	0.001667	2248050-76-0	FC=1C=CC=2N=C(C=C(C2C1)C3CCCCC3)C	62	isolated
lsf_lit_minisci_5	10.1021/acs.orglett.8b02988	alkylation	minisci	standard	40	16	ar	0.00015	0.05	st_	1078-28-0	N=1C=2C=CC(OC)=CC2C=CC1C	1	98-89-5	O=C(O)C1CCCCC1	10	7727-54-0	O=S(=O)(O)OOS(=O)(=O)O.N	3	67-68-5	O=S(C)C	99.998333	7732-18-5	O	0.001667		CC1=NC2=CC=C(OC)C=C2C(C3CCCCC3)=C1	68	isolated
lsf_lit_minisci_6	10.1021/acs.orglett.8b02988	alkylation	minisci	standard	40	16	ar	0.00015	0.05	st_	1125-80-0	N1=CC2=CC=CC=C2C=C1C	1	98-89-5	O=C(O)C1CCCCC1	10	7727-54-0	O=S(=O)(O)OOS(=O)(=O)O.N	3	67-68-5	O=S(C)C	99.998333	7732-18-5	O	0.001667	2130838-00-3	N=1C(=CC=2C=CC=CC2C1C3CCCCC3)C	91	isolated
lsf_lit_minisci_7	10.1021/acs.orglett.8b02988	alkylation	minisci	standard	40	16	ar	0.00015	0.05	st_	229-87-8	N1=CC2=CC=CC=C2C3=CC=CC=C13	1	98-89-5	O=C(O)C1CCCCC1	10	7727-54-0	O=S(=O)(O)OOS(=O)(=O)O.N	3	67-68-5	O=S(C)C	99.998333	7732-18-5	O	0.001667	16573-53-8	N=1C=2C=CC=CC2C=3C=CC=CC3C1C4CCCCC4	80	isolated
lsf_lit_minisci_8	10.1021/acs.orglett.8b02988	alkylation	minisci	standard	40	16	ar	0.00015	0.05	st_	253-82-7	N=1C=NC=2C=CC=CC2C1	1	98-89-5	O=C(O)C1CCCCC1	10	7727-54-0	O=S(=O)(O)OOS(=O)(=O)O.N	3	67-68-5	O=S(C)C	99.998333	7732-18-5	O	0.001667	1466541-55-8	N=1C=NC(=C2C=CC=CC12)C3CCCCC3	77	isolated
lsf_lit_minisci_9	10.1021/acs.orglett.8b02988	alkylation	minisci	standard	40	16	ar	0.00015	0.05	st_	253-52-1	N=1N=CC=2C=CC=CC2C1	1	98-89-5	O=C(O)C1CCCCC1	10	7727-54-0	O=S(=O)(O)OOS(=O)(=O)O.N	6	67-68-5	O=S(C)C	99.998333	7732-18-5	O	0.001667	1466541-54-7	N=1N=C(C=2C=CC=CC2C1C3CCCCC3)C4CCCCC4	74	isolated
lsf_lit_minisci_10	10.1021/acs.orglett.8b02988	alkylation	minisci	standard	40	16	ar	0.00015	0.05	st_	7251-61-8	N1=CC(=NC2=CC=CC=C12)C	1	98-89-5	O=C(O)C1CCCCC1	10	7727-54-0	O=S(=O)(O)OOS(=O)(=O)O.N	4	67-68-5	O=S(C)C	99.998333	7732-18-5	O	0.001667	1466541-52-5	N=1C=2C=CC=CC2N=C(C1C)C3CCCCC3	69	isolated
lsf_lit_minisci_11	10.1021/acs.orglett.8b02988	alkylation	minisci	standard	40	16	ar	0.00015	0.05	st_	108-48-5	N=1C(=CC=CC1C)C	1	98-89-5	O=C(O)C1CCCCC1	10	7727-54-0	O=S(=O)(O)OOS(=O)(=O)O.N	3	67-68-5	O=S(C)C	99.998333	7732-18-5	O	0.001667	1926949-71-4	N=1C(=CC(=CC1C)C2CCCCC2)C	50	isolated
lsf_lit_minisci_12	10.1021/acs.orglett.8b02988	alkylation	minisci	standard	40	24	ar	0.00015	0.05	st_	491-36-1	O=C1N=CNC=2C=CC=CC12	1	98-89-5	O=C(O)C1CCCCC1	10	7727-54-0	O=S(=O)(O)OOS(=O)(=O)O.N	6	67-68-5	O=S(C)C	99.998333	7732-18-5	O	0.001667	26059-80-3	O=C1N=C(NC=2C=CC=CC12)C3CCCCC3	60	isolated
lsf_lit_minisci_13	10.1021/acs.orglett.8b02988	alkylation	minisci	standard	40	40	ar	0.00015	0.05	st_	95-16-9	N1=CSC=2C=CC=CC12	1	98-89-5	O=C(O)C1CCCCC1	10	7727-54-0	O=S(=O)(O)OOS(=O)(=O)O.N	6	67-68-5	O=S(C)C	99.998333	7732-18-5	O	0.001667	40115-03-5	N=1C=2C=CC=CC2SC1C3CCCCC3	25	isolated
lsf_lit_minisci_14	10.1021/acs.orglett.8b02988	alkylation	minisci	standard	40	16	ar	0.00015	0.05	st_	91-63-4	N=1C=2C=CC=CC2C=CC1C	1	3400-45-1	O=C(O)C1CCCC1	10	7727-54-0	O=S(=O)(O)OOS(=O)(=O)O.N	3	67-68-5	O=S(C)C	99.998333	7732-18-5	O	0.001667	40114-99-6	N=1C=2C=CC=CC2C(=CC1C)C3CCCC3	71	isolated
lsf_lit_minisci_15	10.1021/acs.orglett.8b02988	alkylation	minisci	standard	40	16	ar	0.00015	0.05	st_	91-63-4	N=1C=2C=CC=CC2C=CC1C	1	99-66-1	O=C(O)C(CCC)CCC	10	7727-54-0	O=S(=O)(O)OOS(=O)(=O)O.N	3	67-68-5	O=S(C)C	99.998333	7732-18-5	O	0.001667	2248050-80-6	N=1C=2C=CC=CC2C(=CC1C)C(CCC)CCC	71	isolated
lsf_lit_minisci_16	10.1021/acs.orglett.8b02988	alkylation	minisci	standard	40	16	ar	0.00015	0.05	st_	91-63-4	N=1C=2C=CC=CC2C=CC1C	1	97-69-8	O=C(O)C(NC(=O)C)C	10	7727-54-0	O=S(=O)(O)OOS(=O)(=O)O.N	3	67-68-5	O=S(C)C	99.998333	7732-18-5	O	0.001667	2248050-81-7	O=C(NC(C1=CC(=NC=2C=CC=CC21)C)C)C	91	isolated
lsf_lit_minisci_17	10.1021/acs.orglett.8b02988	alkylation	minisci	standard	40	16	ar	0.00015	0.05	st_	91-63-4	N=1C=2C=CC=CC2C=CC1C	1	122665-97-8	O=C(O)C1CCC(F)(F)CC1	10	7727-54-0	O=S(=O)(O)OOS(=O)(=O)O.N	3	67-68-5	O=S(C)C	99.998333	7732-18-5	O	0.001667	2248050-82-8	FC1(F)CCC(C2=CC(=NC=3C=CC=CC32)C)CC1	74	isolated
lsf_lit_minisci_18	10.1021/acs.orglett.8b02988	alkylation	minisci	standard	40	16	ar	0.00015	0.05	st_	91-63-4	N=1C=2C=CC=CC2C=CC1C	1	5337-03-1	O=C(O)C1CCOCC1	10	7727-54-0	O=S(=O)(O)OOS(=O)(=O)O.N	3	67-68-5	O=S(C)C	99.998333	7732-18-5	O	0.001667	2248050-83-9	N=1C=2C=CC=CC2C(=CC1C)C3CCOCC3	53	isolated
lsf_lit_minisci_19	10.1021/acs.orglett.8b02988	alkylation	minisci	standard	40	16	ar	0.00015	0.05	st_	91-63-4	N=1C=2C=CC=CC2C=CC1C	1	16874-33-2	O=C(O)C1OCCC1	10	7727-54-0	O=S(=O)(O)OOS(=O)(=O)O.N	3	67-68-5	O=S(C)C	99.998333	7732-18-5	O	0.001667	104293-35-8	N=1C=2C=CC=CC2C(=CC1C)C3OCCC3	67	isolated
lsf_lit_minisci_20	10.1021/acs.orglett.8b02988	alkylation	minisci	standard	40	16	ar	0.00015	0.05	st_	91-63-4	N=1C=2C=CC=CC2C=CC1C	1	4771-80-6	O=C(O)C1CC=CCC1	10	7727-54-0	O=S(=O)(O)OOS(=O)(=O)O.N	3	67-68-5	O=S(C)C	99.998333	7732-18-5	O	0.001667	2248050-84-0	N=1C=2C=CC=CC2C(=CC1C)C3CC=CCC3	26	isolated
lsf_lit_minisci_21	10.1021/acs.orglett.8b02988	alkylation	minisci	standard	40	16	ar	0.00015	0.05	st_	91-63-4	N=1C=2C=CC=CC2C=CC1C	1	75-98-9	O=C(O)C(C)(C)C	10	7727-54-0	O=S(=O)(O)OOS(=O)(=O)O.N	3	67-68-5	O=S(C)C	99.998333	7732-18-5	O	0.001667	152536-61-3	N=1C=2C=CC=CC2C(=CC1C)C(C)(C)C	61	isolated
lsf_lit_minisci_22	10.1021/acs.orglett.8b02988	alkylation	minisci	standard	40	16	ar	0.00015	0.05	st_	91-63-4	N=1C=2C=CC=CC2C=CC1C	1	103-82-2	O=C(O)CC=1C=CC=CC1	10	7727-54-0	O=S(=O)(O)OOS(=O)(=O)O.N	4	67-68-5	O=S(C)C	99.998333	7732-18-5	O	0.001667	99749-18-5	N=1C=2C=CC=CC2C(=CC1C)CC=3C=CC=CC3	28	isolated
lsf_lit_minisci_23	10.1021/acs.orglett.8b02988	alkylation	minisci	standard	40	16	ar	0.00015	0.05	st_	91-63-4	N=1C=2C=CC=CC2C=CC1C	1	79-09-4	O=C(O)CC	10	7727-54-0	O=S(=O)(O)OOS(=O)(=O)O.N	4	67-68-5	O=S(C)C	99.998333	7732-18-5	O	0.001667	73348-49-9	N=1C=2C=CC=CC2C(=CC1C)CC	37	isolated
lsf_lit_minisci_24	10.1021/acs.orglett.8b02988	alkylation	minisci	standard	40	72	ar	0.00015	0.05	st_	91-63-4	N=1C=2C=CC=CC2C=CC1C	1	93-40-3	O=C(O)CC1=CC=C(OC)C(OC)=C1	10	7727-54-0	O=S(=O)(O)OOS(=O)(=O)O.N	6	67-68-5	O=S(C)C	99.998333	7732-18-5	O	0.001667	768304-01-4	N=1C=2C=CC=CC2C(=CC1C)CC3=CC=C(OC)C(OC)=C3	34	isolated
lsf_lit_minisci_25	10.1021/acs.orglett.8b02988	alkylation	minisci	standard	40	16	ar	0.00015	0.05	st_	91-63-4	N=1C=2C=CC=CC2C=CC1C	1	53293-00-8	O=C(O)CCCC#C	10	7727-54-0	O=S(=O)(O)OOS(=O)(=O)O.N	6	67-68-5	O=S(C)C	99.998333	7732-18-5	O	0.001667	2248050-79-3	C#CCCCC1=CC(=NC=2C=CC=CC21)C	53	isolated
lsf_lit_minisci_26	10.1021/acs.orglett.8b02988	alkylation	minisci	standard	40	16	ar	0.00015	0.05	st_	91-63-4	N=1C=2C=CC=CC2C=CC1C	1	30379-55-6	O=C(O)COCC=1C=CC=CC1	10	7727-54-0	O=S(=O)(O)OOS(=O)(=O)O.N	3	67-68-5	O=S(C)C	99.998333	7732-18-5	O	0.001667	2248050-85-1	N=1C=2C=CC=CC2C(=CC1C)COCC=3C=CC=CC3	68	isolated
lsf_lit_minisci_27	10.1021/acs.orglett.8b02988	alkylation	minisci	standard	40	16	ar	0.00015	0.05	st_	106-51-4	O=C1C=CC(=O)C=C1	1	98-89-5	O=C(O)C1CCCCC1	10	7727-54-0	O=S(=O)(O)OOS(=O)(=O)O.N	3	67-68-5	O=S(C)C	99.998333	7732-18-5	O	0.001667	3116-98-1	O=C1C=CC(=O)C(=C1)C2CCCCC2	27	isolated
lsf_lit_minisci_28	10.1021/acs.orglett.8b02988	alkylation	minisci	standard	40	16	ar	0.00015	0.05	st_	130-15-4	O=C1C=CC(=O)C=2C=CC=CC12	1	75-98-9	O=C(O)C(C)(C)C	10	7727-54-0	O=S(=O)(O)OOS(=O)(=O)O.N	3	67-68-5	O=S(C)C	99.998333	7732-18-5	O	0.001667	51595-06-3	O=C1C=C(C(=O)C=2C=CC=CC12)C(C)(C)C	67	isolated
lsf_lit_minisci_29	10.1021/acs.orglett.8b02988	alkylation	minisci	standard	40	16	ar	0.00015	0.05	st_	130-15-4	O=C1C=CC(=O)C=2C=CC=CC12	1	98-89-5	O=C(O)C1CCCCC1	20	7727-54-0	O=S(=O)(O)OOS(=O)(=O)O.N	3	67-68-5	O=S(C)C	99.998333	7732-18-5	O	0.001667	2248050-87-3	O=C1C=2C=CC=CC2C(=O)C(=C1C3CCCCC3)C4CCCCC4	64	isolated
lsf_lit_minisci_30	10.1021/acs.orglett.8b02988	alkylation	minisci	standard	40	16	ar	0.00015	0.05	st_	130-15-4	O=C1C=CC(=O)C=2C=CC=CC12	1	98-89-5	O=C(O)C1CCCCC1	10	7727-54-0	O=S(=O)(O)OOS(=O)(=O)O.N	3	67-68-5	O=S(C)C	99.998333	7732-18-5	O	0.001667	2248050-95-3	O=C1C=2C=CC=CC2C(=O)C(=C1C(CCC)CCC)C3CCCCC3	46	isolated
lsf_lit_minisci_31	10.1021/acs.orglett.8b02988	alkylation	minisci	standard	40	16	ar	0.00015	0.05	st_	130-15-4	O=C1C=CC(=O)C=2C=CC=CC12	1	98-89-5	O=C(O)C1CCCCC1	10	7727-54-0	O=S(=O)(O)OOS(=O)(=O)O.N	3	67-68-5	O=S(C)C	99.998333	7732-18-5	O	0.001667	34987-31-0	O=C1C=C(C(=O)C=2C=CC=CC12)C3CCCCC3	70	isolated
lsf_lit_minisci_32	10.1021/acs.orglett.8b02988	alkylation	minisci	standard	40	16	ar	0.00015	0.05	st_	58-27-5	O=C1C=C(C(=O)C=2C=CC=CC12)C	1	103-82-2	O=C(O)CC=1C=CC=CC1	10	7727-54-0	O=S(=O)(O)OOS(=O)(=O)O.N	3	67-68-5	O=S(C)C	99.998333	7732-18-5	O	0.001667	52711-59-8	O=C1C=2C=CC=CC2C(=O)C(=C1C)CC=3C=CC=CC3	85	isolated
lsf_lit_minisci_33	10.1021/acs.orglett.8b02988	alkylation	minisci	standard	40	16	ar	0.00015	0.05	st_	58-27-5	O=C1C=C(C(=O)C=2C=CC=CC12)C	1	111-16-0	O=C(O)CCCCCC(=O)O	10	7727-54-0	O=S(=O)(O)OOS(=O)(=O)O.N	2	67-68-5	O=S(C)C	99.998333	7732-18-5	O	0.001667	84978-05-2	O=C(O)CCCCCC=1C(=O)C=2C=CC=CC2C(=O)C1C	61	isolated
lsf_lit_minisci_34	10.1021/acs.orglett.8b02988	alkylation	minisci	standard	40	16	ar	0.00015	0.05	st_	58-27-5	O=C1C=C(C(=O)C=2C=CC=CC12)C	1	5239-82-7	O=C(O)CC1CC1	10	7727-54-0	O=S(=O)(O)OOS(=O)(=O)O.N	3	67-68-5	O=S(C)C	99.998333	7732-18-5	O	0.001667	2248050-94-2	O=C1C=2C=CC=CC2C(=O)C(=C1C)CCC=C	29	isolated
lsf_lit_minisci_35	10.1021/acs.orglett.8b02988	alkylation	minisci	standard	40	16	ar	0.00015	0.05	st_	58-27-5	O=C1C=C(C(=O)C=2C=CC=CC12)C	1	53293-00-8	O=C(O)CCCC#C	10	7727-54-0	O=S(=O)(O)OOS(=O)(=O)O.N	3	67-68-5	O=S(C)C	99.998333	7732-18-5	O	0.001667	2248050-93-1	O=C1C=2C=CC=CC2C(=O)C(=C1C)CCCC#C	59	isolated
lsf_lit_minisci_36	10.1021/acs.orglett.8b02988	alkylation	minisci	standard	40	16	ar	0.00015	0.05	st_	58-27-5	O=C1C=C(C(=O)C=2C=CC=CC12)C	1	79-09-4	O=C(O)CC	10	7727-54-0	O=S(=O)(O)OOS(=O)(=O)O.N	3	67-68-5	O=S(C)C	99.998333	7732-18-5	O	0.001667	2589-56-2	O=C1C=2C=CC=CC2C(=O)C(=C1C)CC	63	isolated
lsf_lit_minisci_37	10.1021/acs.orglett.8b02988	alkylation	minisci	standard	40	16	ar	0.00015	0.05	st_	58-27-5	O=C1C=C(C(=O)C=2C=CC=CC12)C	1	98-89-5	O=C(O)C1CCCCC1	10	7727-54-0	O=S(=O)(O)OOS(=O)(=O)O.N	3	67-68-5	O=S(C)C	99.998333	7732-18-5	O	0.001667	54812-04-3	O=C1C=2C=CC=CC2C(=O)C(=C1C)C3CCCCC3	72	isolated
lsf_lit_minisci_38	10.1021/acs.orglett.8b02988	alkylation	minisci	standard	40	16	ar	0.00015	0.05	st_		O=C1C=CC(C2=CC3=CC=CC=C3C=C21)=O	1	98-89-5	O=C(O)C1CCCCC1	10	7727-54-0	O=S(=O)(O)OOS(=O)(=O)O.N	3	67-68-5	O=S(C)C	99.998333	7732-18-5	O	0.001667		O=C1C=C(C2CCCCC2)C(C3=CC4=CC=CC=C4C=C31)=O	78	isolated
lsf_lit_minisci_39	10.1021/acs.orglett.8b02988	alkylation	minisci	standard	40	16	ar	0.00015	0.05	st_	2348-82-5	O=C1C=C(OC)C(=O)C=2C=CC=CC12	1	98-89-5	O=C(O)C1CCCCC1	10	7727-54-0	O=S(=O)(O)OOS(=O)(=O)O.N	3	67-68-5	O=S(C)C	99.998333	7732-18-5	O	0.001667	2248050-88-4	O=C1C(OC)=C(C(=O)C=2C=CC=CC12)C3CCCCC3	55	isolated
lsf_lit_minisci_40	10.1021/acs.orglett.8b02988	alkylation	minisci	standard	40	16	ar	0.00015	0.05	st_	484-11-7	N=1C(=CC=C2C=CC=3C=CC(=NC3C12)C)C	1	98-89-5	O=C(O)C1CCCCC1	10	7727-54-0	O=S(=O)(O)OOS(=O)(=O)O.N	3	67-68-5	O=S(C)C	99.998333	7732-18-5	O	0.001667	2248050-78-2	N=1C=2C=3N=C(C=C(C3C=CC2C(=CC1C)C4CCCCC4)C5CCCCC5)C	82	isolated
lsf_lit_minisci_41	10.1021/acs.orglett.8b02988	alkylation	minisci	standard	40	16	ar	0.000075	0.05	st_	105628-07-7	Cl.O=S(=O)(C1=CC=CC=2C=NC=CC21)N3CCNCCC3	1	98-89-5	O=C(O)C1CCCCC1	10	7727-54-0	O=S(=O)(O)OOS(=O)(=O)O.N	4	67-68-5	O=S(C)C	99.998333	7732-18-5	O	0.001667	2125962-85-6	O=S(=O)(C1=CC=CC2=C1C=CN=C2C3CCCCC3)N4CCNCCC4	44	isolated
lsf_lit_minisci_42	10.1021/acs.orglett.8b02988	alkylation	minisci	standard	40	40	ar	0.00015	0.05	st_	58-08-2	O=C1C2=C(N=CN2C)N(C(=O)N1C)C	1	98-89-5	O=C(O)C1CCCCC1	10	7727-54-0	O=S(=O)(O)OOS(=O)(=O)O.N	3	67-68-5	O=S(C)C	99.998333	7732-18-5	O	0.001667	110166-60-4	O=C1C2=C(N=C(N2C)C3CCCCC3)N(C(=O)N1C)C	28	isolated
lsf_lit_minisci_43	10.1021/acs.orglett.8b02988	alkylation	minisci	standard	40	16	ar	0.00015	0.05	st_	1125-80-0	N1=CC2=CC=CC=C2C=C1C	1	93-40-3	O=C(O)CC1=CC=C(OC)C(OC)=C1	10	7727-54-0	O=S(=O)(O)OOS(=O)(=O)O.N	4	67-68-5	O=S(C)C	99.998333	7732-18-5	O	0.001667	2248050-86-2	N=1C(=CC=2C=CC=CC2C1CC3=CC=C(OC)C(OC)=C3)C	86	isolated
lsf_lit_minisci_44	10.1021/acs.orglett.8b02988	alkylation	minisci	standard	40	16	ar	0.00015	0.05	st_	83-72-7	O=C1C=C(O)C(=O)C=2C=CC=CC12	1	93-40-3	O=C(O)CC1=CC=C(OC)C(OC)=C1	10	7727-54-0	O=S(=O)(O)OOS(=O)(=O)O.N	2	67-68-5	O=S(C)C	99.998333	7732-18-5	O	0.001667	4042-30-2	O=C1C(O)=C(C(=O)C=2C=CC=CC12)C3CCCCC3	33	isolated
