# Supplementary material for: Identifying opportunities for late-stage C-H alkylation with high-throughput experimentation and in silico reaction screening
Source: Commun Chem. 2023 Nov 20;6:256. doi: 10.1038/s42004-023-01047-5 (PMC10661846; doi:10.1038/s42004-023-01047-5)
Supplement: Supplementary file 6 — Supplementary Data 4 [file 42004_2023_1047_MOESM6_ESM.txt]

rxn_id	source	rxn_type	rxn_name	rxn_tech	temperature_deg_c	time_h	atmosphere	scale_umol	concentration_mmol_l	mixing	startingmat_1_cas	startingmat_1_smiles	startingmat_1_eq	startingmat_2_cas	startingmat_2_smiles	startingmat_2_eq	reagent_1_cas	reagent_1_smiles	reagent_1_eq	catalyst_1_cas	catalyst_1_smiles	catalyst_1_eq	additive_1_cas	additive_1_smiles	additive_1_eq	solvent_1_cas	solvent_1_smiles	solvent_1_fraction	solvent_2_cas	solvent_2_smiles	solvent_2_fraction	product_mono	product_di	product_non	binary
eln036496-183_15_1_a1	in_house	alkylation	minisci	hte_screening	40	18	n2	0.5	16	st_400	1078-28-0	N=1C=2C=CC(OC)=CC2C=CC1C	1	89364-31-8	O=C(O)C1COCC1	20	7727-54-0	O=S(=O)(O)OOS(=O)(=O)O.N	6			0			0	67-68-5	O=S(C)C	0.96774	7732-18-5	O	0.03226	0.29	0.54	0.17	1
eln036496-183_15_1_a2	in_house	alkylation	minisci	hte_screening	40	18	n2	0.5	16	st_400	1078-28-0	N=1C=2C=CC(OC)=CC2C=CC1C	1	3721-95-7	O=C(O)C1CCC1	20	7727-54-0	O=S(=O)(O)OOS(=O)(=O)O.N	6			0			0	67-68-5	O=S(C)C	0.96774	7732-18-5	O	0.03226	0	0.47	0.5	1
eln036496-183_15_1_a3	in_house	alkylation	minisci	hte_screening	40	18	n2	0.5	16	st_400	1078-28-0	N=1C=2C=CC(OC)=CC2C=CC1C	1	114012-41-8	O=C(O)C1COC1	20	7727-54-0	O=S(=O)(O)OOS(=O)(=O)O.N	6			0			0	67-68-5	O=S(C)C	0.96774	7732-18-5	O	0.03226	0	0.03	0.96	0
eln036496-183_15_1_a4	in_house	alkylation	minisci	hte_screening	40	18	n2	0.5	16	st_400	1078-28-0	N=1C=2C=CC(OC)=CC2C=CC1C	1	24537-50-6	O=C1NCCC(C(=O)O)C1	20	7727-54-0	O=S(=O)(O)OOS(=O)(=O)O.N	6			0			0	67-68-5	O=S(C)C	0.96774	7732-18-5	O	0.03226	0.43	0	0.57	1
eln036496-183_15_1_a5	in_house	alkylation	minisci	hte_screening	40	18	n2	0.5	16	st_400	1078-28-0	N=1C=2C=CC(OC)=CC2C=CC1C	1	98-89-5	O=C(O)C1CCCCC1	20	7727-54-0	O=S(=O)(O)OOS(=O)(=O)O.N	6			0			0	67-68-5	O=S(C)C	0.96774	7732-18-5	O	0.03226	0.26	0.61	0.13	1
eln036496-183_15_1_a6	in_house	alkylation	minisci	hte_screening	40	18	n2	0.5	16	st_400	1078-28-0	N=1C=2C=CC(OC)=CC2C=CC1C	1	4771-80-6	O=C(O)C1CC=CCC1	20	7727-54-0	O=S(=O)(O)OOS(=O)(=O)O.N	6			0			0	67-68-5	O=S(C)C	0.96774	7732-18-5	O	0.03226	0.69	0.09	0.23	1
eln036496-183_15_1_b1	in_house	alkylation	minisci	hte_screening	40	18	n2	0.5	16	st_400	1078-28-0	N=1C=2C=CC(OC)=CC2C=CC1C	1	3400-45-1	O=C(O)C1CCCC1	20	7727-54-0	O=S(=O)(O)OOS(=O)(=O)O.N	6			0			0	67-68-5	O=S(C)C	0.96774	7732-18-5	O	0.03226	0.55	0.35	0.1	1
eln036496-183_15_1_b2	in_house	alkylation	minisci	hte_screening	40	18	n2	0.5	16	st_400	1078-28-0	N=1C=2C=CC(OC)=CC2C=CC1C	1	75-98-9	O=C(O)C(C)(C)C	20	7727-54-0	O=S(=O)(O)OOS(=O)(=O)O.N	6			0			0	67-68-5	O=S(C)C	0.96774	7732-18-5	O	0.03226	0.74	0.1	0.17	1
eln036496-183_15_1_b3	in_house	alkylation	minisci	hte_screening	40	18	n2	0.5	16	st_400	1078-28-0	N=1C=2C=CC(OC)=CC2C=CC1C	1	97-69-8	O=C(O)C(NC(=O)C)C	20	7727-54-0	O=S(=O)(O)OOS(=O)(=O)O.N	6			0			0	67-68-5	O=S(C)C	0.96774	7732-18-5	O	0.03226	0.88	0.11	0.01	1
eln036496-183_15_1_b5	in_house	alkylation	minisci	hte_screening	40	18	n2	0.5	16	st_400	1078-28-0	N=1C=2C=CC(OC)=CC2C=CC1C	1	122665-97-8	O=C(O)C1CCC(F)(F)CC1	20	7727-54-0	O=S(=O)(O)OOS(=O)(=O)O.N	6			0			0	67-68-5	O=S(C)C	0.96774	7732-18-5	O	0.03226	0.35	0.56	0.06	1
eln036496-183_15_1_b6	in_house	alkylation	minisci	hte_screening	40	18	n2	0.5	16	st_400	1078-28-0	N=1C=2C=CC(OC)=CC2C=CC1C	1	79-09-4	O=C(O)CC	20	7727-54-0	O=S(=O)(O)OOS(=O)(=O)O.N	6			0			0	67-68-5	O=S(C)C	0.96774	7732-18-5	O	0.03226	0.04	0	0.96	0
eln036496-183_15_1_c1	in_house	alkylation	minisci	hte_screening	40	18	n2	0.5	16	st_400	1078-28-0	N=1C=2C=CC(OC)=CC2C=CC1C	1	93-40-3	O=C(O)CC1=CC=C(OC)C(OC)=C1	20	7727-54-0	O=S(=O)(O)OOS(=O)(=O)O.N	6			0			0	67-68-5	O=S(C)C	0.96774	7732-18-5	O	0.03226	0.37	0.05	0.58	1
eln036496-183_15_1_c2	in_house	alkylation	minisci	hte_screening	40	18	n2	0.5	16	st_400	1078-28-0	N=1C=2C=CC(OC)=CC2C=CC1C	1	16874-33-2	O=C(O)C1OCCC1	20	7727-54-0	O=S(=O)(O)OOS(=O)(=O)O.N	6			0			0	67-68-5	O=S(C)C	0.96774	7732-18-5	O	0.03226	0	0.43	0.57	1
eln036496-183_15_1_c3	in_house	alkylation	minisci	hte_screening	40	18	n2	0.5	16	st_400	1078-28-0	N=1C=2C=CC(OC)=CC2C=CC1C	1	53293-00-8	O=C(O)CCCC#C	20	7727-54-0	O=S(=O)(O)OOS(=O)(=O)O.N	6			0			0	67-68-5	O=S(C)C	0.96774	7732-18-5	O	0.03226	0.57	0.05	0.39	1
eln036496-183_15_1_c4	in_house	alkylation	minisci	hte_screening	40	18	n2	0.5	16	st_400	1078-28-0	N=1C=2C=CC(OC)=CC2C=CC1C	1	84358-13-4	O=C(OC(C)(C)C)N1CCC(C(=O)O)CC1	20	7727-54-0	O=S(=O)(O)OOS(=O)(=O)O.N	6			0			0	67-68-5	O=S(C)C	0.96774	7732-18-5	O	0.03226	0	0.12	0.87	1
eln036496-183_15_1_c5	in_house	alkylation	minisci	hte_screening	40	18	n2	0.5	16	st_400	1078-28-0	N=1C=2C=CC(OC)=CC2C=CC1C	1	84358-12-3	O=C(OC(C)(C)C)N1CCCC(C(=O)O)C1	20	7727-54-0	O=S(=O)(O)OOS(=O)(=O)O.N	6			0			0	67-68-5	O=S(C)C	0.96774	7732-18-5	O	0.03226	0	0.15	0.83	1
eln036496-183_15_1_c6	in_house	alkylation	minisci	hte_screening	40	18	n2	0.5	16	st_400	1078-28-0	N=1C=2C=CC(OC)=CC2C=CC1C	1	59378-75-5	O=C(OC(C)(C)C)N1CCC(C(=O)O)C1	20	7727-54-0	O=S(=O)(O)OOS(=O)(=O)O.N	6			0			0	67-68-5	O=S(C)C	0.96774	7732-18-5	O	0.03226	0	0.26	0.74	1
eln036496-183_15_1_d1	in_house	alkylation	minisci	hte_screening	40	18	n2	0.5	16	st_400	1078-28-0	N=1C=2C=CC(OC)=CC2C=CC1C	1	142253-55-2	O=C(OC(C)(C)C)N1CC(C(=O)O)C1	20	7727-54-0	O=S(=O)(O)OOS(=O)(=O)O.N	6			0			0	67-68-5	O=S(C)C	0.96774	7732-18-5	O	0.03226	0	0.12	0.87	1
eln036496-183_15_1_d2	in_house	alkylation	minisci	hte_screening	40	18	n2	0.5	16	st_400	1078-28-0	N=1C=2C=CC(OC)=CC2C=CC1C	1	51673-83-7	O=C(O)C1OCCCC1	20	7727-54-0	O=S(=O)(O)OOS(=O)(=O)O.N	6			0			0	67-68-5	O=S(C)C	0.96774	7732-18-5	O	0.03226	0.31	0.63	0.06	1
eln036496-183_15_1_d3	in_house	alkylation	minisci	hte_screening	40	18	n2	0.5	16	st_400	1078-28-0	N=1C=2C=CC(OC)=CC2C=CC1C	1	30379-55-6	O=C(O)COCC=1C=CC=CC1	20	7727-54-0	O=S(=O)(O)OOS(=O)(=O)O.N	6			0			0	67-68-5	O=S(C)C	0.96774	7732-18-5	O	0.03226	0	0.23	0.78	1
eln036496-183_15_1_d4	in_house	alkylation	minisci	hte_screening	40	18	n2	0.5	16	st_400	1078-28-0	N=1C=2C=CC(OC)=CC2C=CC1C	1	5337-03-1	O=C(O)C1CCOCC1	20	7727-54-0	O=S(=O)(O)OOS(=O)(=O)O.N	6			0			0	67-68-5	O=S(C)C	0.96774	7732-18-5	O	0.03226	0.2	0.71	0.1	1
eln036496-183_15_1_d5	in_house	alkylation	minisci	hte_screening	40	18	n2	0.5	16	st_400	1078-28-0	N=1C=2C=CC(OC)=CC2C=CC1C	1	59433-50-0	O=C(OC(C)(C)C)N1CCCC1C(=O)O	20	7727-54-0	O=S(=O)(O)OOS(=O)(=O)O.N	6			0			0	67-68-5	O=S(C)C	0.96774	7732-18-5	O	0.03226	0	0	1	0
eln036496-183_15_1_d6	in_house	alkylation	minisci	hte_screening	40	18	n2	0.5	16	st_400	1078-28-0	N=1C=2C=CC(OC)=CC2C=CC1C	1	873397-34-3	O=C(O)C1COCCC1	20	7727-54-0	O=S(=O)(O)OOS(=O)(=O)O.N	6			0			0	67-68-5	O=S(C)C	0.96774	7732-18-5	O	0.03226	0.39	0.5	0.12	1
eln036496-187_2_1_a1	in_house	alkylation	minisci	hte_screening	40	18	n2	0.5	16	st_400	79794-75-5	O=C(OCC)N1CCC(=C2C=3N=CC=CC3CCC=4C=C(Cl)C=CC42)CC1	1	89364-31-8	O=C(O)C1COCC1	20	7727-54-0	O=S(=O)(O)OOS(=O)(=O)O.N	6			0			0	67-68-5	O=S(C)C	0.96774	7732-18-5	O	0.03226	0.36	0.11	0.54	1
eln036496-187_2_1_a2	in_house	alkylation	minisci	hte_screening	40	18	n2	0.5	16	st_400	79794-75-5	O=C(OCC)N1CCC(=C2C=3N=CC=CC3CCC=4C=C(Cl)C=CC42)CC1	1	3721-95-7	O=C(O)C1CCC1	20	7727-54-0	O=S(=O)(O)OOS(=O)(=O)O.N	6			0			0	67-68-5	O=S(C)C	0.96774	7732-18-5	O	0.03226	0.5	0.2	0.31	1
eln036496-187_2_1_a3	in_house	alkylation	minisci	hte_screening	40	18	n2	0.5	16	st_400	79794-75-5	O=C(OCC)N1CCC(=C2C=3N=CC=CC3CCC=4C=C(Cl)C=CC42)CC1	1	114012-41-8	O=C(O)C1COC1	20	7727-54-0	O=S(=O)(O)OOS(=O)(=O)O.N	6			0			0	67-68-5	O=S(C)C	0.96774	7732-18-5	O	0.03226	0.15	0	0.84	1
eln036496-187_2_1_a4	in_house	alkylation	minisci	hte_screening	40	18	n2	0.5	16	st_400	79794-75-5	O=C(OCC)N1CCC(=C2C=3N=CC=CC3CCC=4C=C(Cl)C=CC42)CC1	1	24537-50-6	O=C1NCCC(C(=O)O)C1	20	7727-54-0	O=S(=O)(O)OOS(=O)(=O)O.N	6			0			0	67-68-5	O=S(C)C	0.96774	7732-18-5	O	0.03226	0.12	0.02	0.87	1
eln036496-187_2_1_a5	in_house	alkylation	minisci	hte_screening	40	18	n2	0.5	16	st_400	79794-75-5	O=C(OCC)N1CCC(=C2C=3N=CC=CC3CCC=4C=C(Cl)C=CC42)CC1	1	98-89-5	O=C(O)C1CCCCC1	20	7727-54-0	O=S(=O)(O)OOS(=O)(=O)O.N	6			0			0	67-68-5	O=S(C)C	0.96774	7732-18-5	O	0.03226	0.51	0.19	0.29	1
eln036496-187_2_1_a6	in_house	alkylation	minisci	hte_screening	40	18	n2	0.5	16	st_400	79794-75-5	O=C(OCC)N1CCC(=C2C=3N=CC=CC3CCC=4C=C(Cl)C=CC42)CC1	1	4771-80-6	O=C(O)C1CC=CCC1	20	7727-54-0	O=S(=O)(O)OOS(=O)(=O)O.N	6			0			0	67-68-5	O=S(C)C	0.96774	7732-18-5	O	0.03226	0.17	0	0.8	1
eln036496-187_2_1_b1	in_house	alkylation	minisci	hte_screening	40	18	n2	0.5	16	st_400	79794-75-5	O=C(OCC)N1CCC(=C2C=3N=CC=CC3CCC=4C=C(Cl)C=CC42)CC1	1	3400-45-1	O=C(O)C1CCCC1	20	7727-54-0	O=S(=O)(O)OOS(=O)(=O)O.N	6			0			0	67-68-5	O=S(C)C	0.96774	7732-18-5	O	0.03226	0.35	0.04	0.6	1
eln036496-187_2_1_b2	in_house	alkylation	minisci	hte_screening	40	18	n2	0.5	16	st_400	79794-75-5	O=C(OCC)N1CCC(=C2C=3N=CC=CC3CCC=4C=C(Cl)C=CC42)CC1	1	75-98-9	O=C(O)C(C)(C)C	20	7727-54-0	O=S(=O)(O)OOS(=O)(=O)O.N	6			0			0	67-68-5	O=S(C)C	0.96774	7732-18-5	O	0.03226	0.16	0	0.83	1
eln036496-187_2_1_b3	in_house	alkylation	minisci	hte_screening	40	18	n2	0.5	16	st_400	79794-75-5	O=C(OCC)N1CCC(=C2C=3N=CC=CC3CCC=4C=C(Cl)C=CC42)CC1	1	97-69-8	O=C(O)C(NC(=O)C)C	20	7727-54-0	O=S(=O)(O)OOS(=O)(=O)O.N	6			0			0	67-68-5	O=S(C)C	0.96774	7732-18-5	O	0.03226	0.02	0	0.99	0
eln036496-187_2_1_b5	in_house	alkylation	minisci	hte_screening	40	18	n2	0.5	16	st_400	79794-75-5	O=C(OCC)N1CCC(=C2C=3N=CC=CC3CCC=4C=C(Cl)C=CC42)CC1	1	122665-97-8	O=C(O)C1CCC(F)(F)CC1	20	7727-54-0	O=S(=O)(O)OOS(=O)(=O)O.N	6			0			0	67-68-5	O=S(C)C	0.96774	7732-18-5	O	0.03226	0.31	0.02	0.66	1
eln036496-187_2_1_b6	in_house	alkylation	minisci	hte_screening	40	18	n2	0.5	16	st_400	79794-75-5	O=C(OCC)N1CCC(=C2C=3N=CC=CC3CCC=4C=C(Cl)C=CC42)CC1	1	79-09-4	O=C(O)CC	20	7727-54-0	O=S(=O)(O)OOS(=O)(=O)O.N	6			0			0	67-68-5	O=S(C)C	0.96774	7732-18-5	O	0.03226	0	0	1	0
eln036496-187_2_1_c1	in_house	alkylation	minisci	hte_screening	40	18	n2	0.5	16	st_400	79794-75-5	O=C(OCC)N1CCC(=C2C=3N=CC=CC3CCC=4C=C(Cl)C=CC42)CC1	1	93-40-3	O=C(O)CC1=CC=C(OC)C(OC)=C1	20	7727-54-0	O=S(=O)(O)OOS(=O)(=O)O.N	6			0			0	67-68-5	O=S(C)C	0.96774	7732-18-5	O	0.03226	0.06	0	0.93	1
eln036496-187_2_1_c2	in_house	alkylation	minisci	hte_screening	40	18	n2	0.5	16	st_400	79794-75-5	O=C(OCC)N1CCC(=C2C=3N=CC=CC3CCC=4C=C(Cl)C=CC42)CC1	1	16874-33-2	O=C(O)C1OCCC1	20	7727-54-0	O=S(=O)(O)OOS(=O)(=O)O.N	6			0			0	67-68-5	O=S(C)C	0.96774	7732-18-5	O	0.03226	0.5	0.01	0.49	1
eln036496-187_2_1_c3	in_house	alkylation	minisci	hte_screening	40	18	n2	0.5	16	st_400	79794-75-5	O=C(OCC)N1CCC(=C2C=3N=CC=CC3CCC=4C=C(Cl)C=CC42)CC1	1	53293-00-8	O=C(O)CCCC#C	20	7727-54-0	O=S(=O)(O)OOS(=O)(=O)O.N	6			0			0	67-68-5	O=S(C)C	0.96774	7732-18-5	O	0.03226	0.13	0	0.87	1
eln036496-187_2_1_c4	in_house	alkylation	minisci	hte_screening	40	18	n2	0.5	16	st_400	79794-75-5	O=C(OCC)N1CCC(=C2C=3N=CC=CC3CCC=4C=C(Cl)C=CC42)CC1	1	84358-13-4	O=C(OC(C)(C)C)N1CCC(C(=O)O)CC1	20	7727-54-0	O=S(=O)(O)OOS(=O)(=O)O.N	6			0			0	67-68-5	O=S(C)C	0.96774	7732-18-5	O	0.03226	0.13	0.02	0.86	1
eln036496-187_2_1_c5	in_house	alkylation	minisci	hte_screening	40	18	n2	0.5	16	st_400	79794-75-5	O=C(OCC)N1CCC(=C2C=3N=CC=CC3CCC=4C=C(Cl)C=CC42)CC1	1	84358-12-3	O=C(OC(C)(C)C)N1CCCC(C(=O)O)C1	20	7727-54-0	O=S(=O)(O)OOS(=O)(=O)O.N	6			0			0	67-68-5	O=S(C)C	0.96774	7732-18-5	O	0.03226	0.1	0	0.88	1
eln036496-187_2_1_c6	in_house	alkylation	minisci	hte_screening	40	18	n2	0.5	16	st_400	79794-75-5	O=C(OCC)N1CCC(=C2C=3N=CC=CC3CCC=4C=C(Cl)C=CC42)CC1	1	59378-75-5	O=C(OC(C)(C)C)N1CCC(C(=O)O)C1	20	7727-54-0	O=S(=O)(O)OOS(=O)(=O)O.N	6			0			0	67-68-5	O=S(C)C	0.96774	7732-18-5	O	0.03226	0.35	0.03	0.62	1
eln036496-187_2_1_d1	in_house	alkylation	minisci	hte_screening	40	18	n2	0.5	16	st_400	79794-75-5	O=C(OCC)N1CCC(=C2C=3N=CC=CC3CCC=4C=C(Cl)C=CC42)CC1	1	142253-55-2	O=C(OC(C)(C)C)N1CC(C(=O)O)C1	20	7727-54-0	O=S(=O)(O)OOS(=O)(=O)O.N	6			0			0	67-68-5	O=S(C)C	0.96774	7732-18-5	O	0.03226	0.07	0	0.93	1
eln036496-187_2_1_d2	in_house	alkylation	minisci	hte_screening	40	18	n2	0.5	16	st_400	79794-75-5	O=C(OCC)N1CCC(=C2C=3N=CC=CC3CCC=4C=C(Cl)C=CC42)CC1	1	51673-83-7	O=C(O)C1OCCCC1	20	7727-54-0	O=S(=O)(O)OOS(=O)(=O)O.N	6			0			0	67-68-5	O=S(C)C	0.96774	7732-18-5	O	0.03226	0.59	0.12	0.29	1
eln036496-187_2_1_d3	in_house	alkylation	minisci	hte_screening	40	18	n2	0.5	16	st_400	79794-75-5	O=C(OCC)N1CCC(=C2C=3N=CC=CC3CCC=4C=C(Cl)C=CC42)CC1	1	30379-55-6	O=C(O)COCC=1C=CC=CC1	20	7727-54-0	O=S(=O)(O)OOS(=O)(=O)O.N	6			0			0	67-68-5	O=S(C)C	0.96774	7732-18-5	O	0.03226	0.29	0.13	0.57	1
eln036496-187_2_1_d4	in_house	alkylation	minisci	hte_screening	40	18	n2	0.5	16	st_400	79794-75-5	O=C(OCC)N1CCC(=C2C=3N=CC=CC3CCC=4C=C(Cl)C=CC42)CC1	1	5337-03-1	O=C(O)C1CCOCC1	20	7727-54-0	O=S(=O)(O)OOS(=O)(=O)O.N	6			0			0	67-68-5	O=S(C)C	0.96774	7732-18-5	O	0.03226	0.82	0.11	0.07	1
eln036496-187_2_1_d5	in_house	alkylation	minisci	hte_screening	40	18	n2	0.5	16	st_400	79794-75-5	O=C(OCC)N1CCC(=C2C=3N=CC=CC3CCC=4C=C(Cl)C=CC42)CC1	1	59433-50-0	O=C(OC(C)(C)C)N1CCCC1C(=O)O	20	7727-54-0	O=S(=O)(O)OOS(=O)(=O)O.N	6			0			0	67-68-5	O=S(C)C	0.96774	7732-18-5	O	0.03226	0	0	1	0
eln036496-187_2_1_d6	in_house	alkylation	minisci	hte_screening	40	18	n2	0.5	16	st_400	79794-75-5	O=C(OCC)N1CCC(=C2C=3N=CC=CC3CCC=4C=C(Cl)C=CC42)CC1	1	873397-34-3	O=C(O)C1COCCC1	20	7727-54-0	O=S(=O)(O)OOS(=O)(=O)O.N	6			0			0	67-68-5	O=S(C)C	0.96774	7732-18-5	O	0.03226	0.37	0.08	0.56	1
eln036496-188_2_1_a1	in_house	alkylation	minisci	hte_screening	40	18	n2	0.5	16	st_400	34605-66-8	N1=C(C=CN1C)N2C(=CC=C2C)C	1	89364-31-8	O=C(O)C1COCC1	20	7727-54-0	O=S(=O)(O)OOS(=O)(=O)O.N	6			0			0	67-68-5	O=S(C)C	0.96774	7732-18-5	O	0.03226	0	0	1	0
eln036496-188_2_1_a2	in_house	alkylation	minisci	hte_screening	40	18	n2	0.5	16	st_400	34605-66-8	N1=C(C=CN1C)N2C(=CC=C2C)C	1	3721-95-7	O=C(O)C1CCC1	20	7727-54-0	O=S(=O)(O)OOS(=O)(=O)O.N	6			0			0	67-68-5	O=S(C)C	0.96774	7732-18-5	O	0.03226	0	0	1	0
eln036496-188_2_1_a3	in_house	alkylation	minisci	hte_screening	40	18	n2	0.5	16	st_400	34605-66-8	N1=C(C=CN1C)N2C(=CC=C2C)C	1	114012-41-8	O=C(O)C1COC1	20	7727-54-0	O=S(=O)(O)OOS(=O)(=O)O.N	6			0			0	67-68-5	O=S(C)C	0.96774	7732-18-5	O	0.03226	0	0	1	0
eln036496-188_2_1_a4	in_house	alkylation	minisci	hte_screening	40	18	n2	0.5	16	st_400	34605-66-8	N1=C(C=CN1C)N2C(=CC=C2C)C	1	24537-50-6	O=C1NCCC(C(=O)O)C1	20	7727-54-0	O=S(=O)(O)OOS(=O)(=O)O.N	6			0			0	67-68-5	O=S(C)C	0.96774	7732-18-5	O	0.03226	0	0	1	0
eln036496-188_2_1_a5	in_house	alkylation	minisci	hte_screening	40	18	n2	0.5	16	st_400	34605-66-8	N1=C(C=CN1C)N2C(=CC=C2C)C	1	98-89-5	O=C(O)C1CCCCC1	20	7727-54-0	O=S(=O)(O)OOS(=O)(=O)O.N	6			0			0	67-68-5	O=S(C)C	0.96774	7732-18-5	O	0.03226	0	0	1	0
eln036496-188_2_1_a6	in_house	alkylation	minisci	hte_screening	40	18	n2	0.5	16	st_400	34605-66-8	N1=C(C=CN1C)N2C(=CC=C2C)C	1	4771-80-6	O=C(O)C1CC=CCC1	20	7727-54-0	O=S(=O)(O)OOS(=O)(=O)O.N	6			0			0	67-68-5	O=S(C)C	0.96774	7732-18-5	O	0.03226	0	0	1	0
eln036496-188_2_1_b1	in_house	alkylation	minisci	hte_screening	40	18	n2	0.5	16	st_400	34605-66-8	N1=C(C=CN1C)N2C(=CC=C2C)C	1	3400-45-1	O=C(O)C1CCCC1	20	7727-54-0	O=S(=O)(O)OOS(=O)(=O)O.N	6			0			0	67-68-5	O=S(C)C	0.96774	7732-18-5	O	0.03226	0	0	1	0
eln036496-188_2_1_b2	in_house	alkylation	minisci	hte_screening	40	18	n2	0.5	16	st_400	34605-66-8	N1=C(C=CN1C)N2C(=CC=C2C)C	1	75-98-9	O=C(O)C(C)(C)C	20	7727-54-0	O=S(=O)(O)OOS(=O)(=O)O.N	6			0			0	67-68-5	O=S(C)C	0.96774	7732-18-5	O	0.03226	0	0	1	0
eln036496-188_2_1_b3	in_house	alkylation	minisci	hte_screening	40	18	n2	0.5	16	st_400	34605-66-8	N1=C(C=CN1C)N2C(=CC=C2C)C	1	97-69-8	O=C(O)C(NC(=O)C)C	20	7727-54-0	O=S(=O)(O)OOS(=O)(=O)O.N	6			0			0	67-68-5	O=S(C)C	0.96774	7732-18-5	O	0.03226	0	0	1	0
eln036496-188_2_1_b5	in_house	alkylation	minisci	hte_screening	40	18	n2	0.5	16	st_400	34605-66-8	N1=C(C=CN1C)N2C(=CC=C2C)C	1	122665-97-8	O=C(O)C1CCC(F)(F)CC1	20	7727-54-0	O=S(=O)(O)OOS(=O)(=O)O.N	6			0			0	67-68-5	O=S(C)C	0.96774	7732-18-5	O	0.03226	0	0	1	0
eln036496-188_2_1_b6	in_house	alkylation	minisci	hte_screening	40	18	n2	0.5	16	st_400	34605-66-8	N1=C(C=CN1C)N2C(=CC=C2C)C	1	79-09-4	O=C(O)CC	20	7727-54-0	O=S(=O)(O)OOS(=O)(=O)O.N	6			0			0	67-68-5	O=S(C)C	0.96774	7732-18-5	O	0.03226	0	0	1	0
eln036496-188_2_1_c1	in_house	alkylation	minisci	hte_screening	40	18	n2	0.5	16	st_400	34605-66-8	N1=C(C=CN1C)N2C(=CC=C2C)C	1	93-40-3	O=C(O)CC1=CC=C(OC)C(OC)=C1	20	7727-54-0	O=S(=O)(O)OOS(=O)(=O)O.N	6			0			0	67-68-5	O=S(C)C	0.96774	7732-18-5	O	0.03226	0	0	1	0
eln036496-188_2_1_c2	in_house	alkylation	minisci	hte_screening	40	18	n2	0.5	16	st_400	34605-66-8	N1=C(C=CN1C)N2C(=CC=C2C)C	1	16874-33-2	O=C(O)C1OCCC1	20	7727-54-0	O=S(=O)(O)OOS(=O)(=O)O.N	6			0			0	67-68-5	O=S(C)C	0.96774	7732-18-5	O	0.03226	0	0	1	0
eln036496-188_2_1_c3	in_house	alkylation	minisci	hte_screening	40	18	n2	0.5	16	st_400	34605-66-8	N1=C(C=CN1C)N2C(=CC=C2C)C	1	53293-00-8	O=C(O)CCCC#C	20	7727-54-0	O=S(=O)(O)OOS(=O)(=O)O.N	6			0			0	67-68-5	O=S(C)C	0.96774	7732-18-5	O	0.03226	0	0	1	0
eln036496-188_2_1_c4	in_house	alkylation	minisci	hte_screening	40	18	n2	0.5	16	st_400	34605-66-8	N1=C(C=CN1C)N2C(=CC=C2C)C	1	84358-13-4	O=C(OC(C)(C)C)N1CCC(C(=O)O)CC1	20	7727-54-0	O=S(=O)(O)OOS(=O)(=O)O.N	6			0			0	67-68-5	O=S(C)C	0.96774	7732-18-5	O	0.03226	0	0	1	0
eln036496-188_2_1_c5	in_house	alkylation	minisci	hte_screening	40	18	n2	0.5	16	st_400	34605-66-8	N1=C(C=CN1C)N2C(=CC=C2C)C	1	84358-12-3	O=C(OC(C)(C)C)N1CCCC(C(=O)O)C1	20	7727-54-0	O=S(=O)(O)OOS(=O)(=O)O.N	6			0			0	67-68-5	O=S(C)C	0.96774	7732-18-5	O	0.03226	0	0	1	0
eln036496-188_2_1_c6	in_house	alkylation	minisci	hte_screening	40	18	n2	0.5	16	st_400	34605-66-8	N1=C(C=CN1C)N2C(=CC=C2C)C	1	59378-75-5	O=C(OC(C)(C)C)N1CCC(C(=O)O)C1	20	7727-54-0	O=S(=O)(O)OOS(=O)(=O)O.N	6			0			0	67-68-5	O=S(C)C	0.96774	7732-18-5	O	0.03226	0	0	1	0
eln036496-188_2_1_d1	in_house	alkylation	minisci	hte_screening	40	18	n2	0.5	16	st_400	34605-66-8	N1=C(C=CN1C)N2C(=CC=C2C)C	1	142253-55-2	O=C(OC(C)(C)C)N1CC(C(=O)O)C1	20	7727-54-0	O=S(=O)(O)OOS(=O)(=O)O.N	6			0			0	67-68-5	O=S(C)C	0.96774	7732-18-5	O	0.03226	0	0	1	0
eln036496-188_2_1_d2	in_house	alkylation	minisci	hte_screening	40	18	n2	0.5	16	st_400	34605-66-8	N1=C(C=CN1C)N2C(=CC=C2C)C	1	51673-83-7	O=C(O)C1OCCCC1	20	7727-54-0	O=S(=O)(O)OOS(=O)(=O)O.N	6			0			0	67-68-5	O=S(C)C	0.96774	7732-18-5	O	0.03226	0	0	1	0
eln036496-188_2_1_d3	in_house	alkylation	minisci	hte_screening	40	18	n2	0.5	16	st_400	34605-66-8	N1=C(C=CN1C)N2C(=CC=C2C)C	1	30379-55-6	O=C(O)COCC=1C=CC=CC1	20	7727-54-0	O=S(=O)(O)OOS(=O)(=O)O.N	6			0			0	67-68-5	O=S(C)C	0.96774	7732-18-5	O	0.03226	0.76	0	0.23	1
eln036496-188_2_1_d4	in_house	alkylation	minisci	hte_screening	40	18	n2	0.5	16	st_400	34605-66-8	N1=C(C=CN1C)N2C(=CC=C2C)C	1	5337-03-1	O=C(O)C1CCOCC1	20	7727-54-0	O=S(=O)(O)OOS(=O)(=O)O.N	6			0			0	67-68-5	O=S(C)C	0.96774	7732-18-5	O	0.03226	0	0	1	0
eln036496-188_2_1_d5	in_house	alkylation	minisci	hte_screening	40	18	n2	0.5	16	st_400	34605-66-8	N1=C(C=CN1C)N2C(=CC=C2C)C	1	59433-50-0	O=C(OC(C)(C)C)N1CCCC1C(=O)O	20	7727-54-0	O=S(=O)(O)OOS(=O)(=O)O.N	6			0			0	67-68-5	O=S(C)C	0.96774	7732-18-5	O	0.03226	0	0	1	0
eln036496-188_2_1_d6	in_house	alkylation	minisci	hte_screening	40	18	n2	0.5	16	st_400	34605-66-8	N1=C(C=CN1C)N2C(=CC=C2C)C	1	873397-34-3	O=C(O)C1COCCC1	20	7727-54-0	O=S(=O)(O)OOS(=O)(=O)O.N	6			0			0	67-68-5	O=S(C)C	0.96774	7732-18-5	O	0.03226	0	0	1	0
eln036496-189_1_1_a1	in_house	alkylation	minisci	hte_screening	40	18	n2	0.5	16	st_400	129618-40-2	O=C1NC=2C(=NC=CC2C)N(C3=NC=CC=C13)C4CC4	1	89364-31-8	O=C(O)C1COCC1	20	7727-54-0	O=S(=O)(O)OOS(=O)(=O)O.N	6			0			0	67-68-5	O=S(C)C	0.96774	7732-18-5	O	0.03226	0.32	0	0.69	1
eln036496-189_1_1_a2	in_house	alkylation	minisci	hte_screening	40	18	n2	0.5	16	st_400	129618-40-2	O=C1NC=2C(=NC=CC2C)N(C3=NC=CC=C13)C4CC4	1	3721-95-7	O=C(O)C1CCC1	20	7727-54-0	O=S(=O)(O)OOS(=O)(=O)O.N	6			0			0	67-68-5	O=S(C)C	0.96774	7732-18-5	O	0.03226	0	0.06	0.94	1
eln036496-189_1_1_a3	in_house	alkylation	minisci	hte_screening	40	18	n2	0.5	16	st_400	129618-40-2	O=C1NC=2C(=NC=CC2C)N(C3=NC=CC=C13)C4CC4	1	114012-41-8	O=C(O)C1COC1	20	7727-54-0	O=S(=O)(O)OOS(=O)(=O)O.N	6			0			0	67-68-5	O=S(C)C	0.96774	7732-18-5	O	0.03226	0	0	1	0
eln036496-189_1_1_a4	in_house	alkylation	minisci	hte_screening	40	18	n2	0.5	16	st_400	129618-40-2	O=C1NC=2C(=NC=CC2C)N(C3=NC=CC=C13)C4CC4	1	24537-50-6	O=C1NCCC(C(=O)O)C1	20	7727-54-0	O=S(=O)(O)OOS(=O)(=O)O.N	6			0			0	67-68-5	O=S(C)C	0.96774	7732-18-5	O	0.03226	0	0	1	0
eln036496-189_1_1_a5	in_house	alkylation	minisci	hte_screening	40	18	n2	0.5	16	st_400	129618-40-2	O=C1NC=2C(=NC=CC2C)N(C3=NC=CC=C13)C4CC4	1	98-89-5	O=C(O)C1CCCCC1	20	7727-54-0	O=S(=O)(O)OOS(=O)(=O)O.N	6			0			0	67-68-5	O=S(C)C	0.96774	7732-18-5	O	0.03226	0.27	0	0.74	1
eln036496-189_1_1_a6	in_house	alkylation	minisci	hte_screening	40	18	n2	0.5	16	st_400	129618-40-2	O=C1NC=2C(=NC=CC2C)N(C3=NC=CC=C13)C4CC4	1	4771-80-6	O=C(O)C1CC=CCC1	20	7727-54-0	O=S(=O)(O)OOS(=O)(=O)O.N	6			0			0	67-68-5	O=S(C)C	0.96774	7732-18-5	O	0.03226	0.04	0	0.96	0
eln036496-189_1_1_b1	in_house	alkylation	minisci	hte_screening	40	18	n2	0.5	16	st_400	129618-40-2	O=C1NC=2C(=NC=CC2C)N(C3=NC=CC=C13)C4CC4	1	3400-45-1	O=C(O)C1CCCC1	20	7727-54-0	O=S(=O)(O)OOS(=O)(=O)O.N	6			0			0	67-68-5	O=S(C)C	0.96774	7732-18-5	O	0.03226	0.16	0	0.85	1
eln036496-189_1_1_b2	in_house	alkylation	minisci	hte_screening	40	18	n2	0.5	16	st_400	129618-40-2	O=C1NC=2C(=NC=CC2C)N(C3=NC=CC=C13)C4CC4	1	75-98-9	O=C(O)C(C)(C)C	20	7727-54-0	O=S(=O)(O)OOS(=O)(=O)O.N	6			0			0	67-68-5	O=S(C)C	0.96774	7732-18-5	O	0.03226	0.12	0	0.87	1
eln036496-189_1_1_b3	in_house	alkylation	minisci	hte_screening	40	18	n2	0.5	16	st_400	129618-40-2	O=C1NC=2C(=NC=CC2C)N(C3=NC=CC=C13)C4CC4	1	97-69-8	O=C(O)C(NC(=O)C)C	20	7727-54-0	O=S(=O)(O)OOS(=O)(=O)O.N	6			0			0	67-68-5	O=S(C)C	0.96774	7732-18-5	O	0.03226	0	0	1	0
eln036496-189_1_1_b5	in_house	alkylation	minisci	hte_screening	40	18	n2	0.5	16	st_400	129618-40-2	O=C1NC=2C(=NC=CC2C)N(C3=NC=CC=C13)C4CC4	1	122665-97-8	O=C(O)C1CCC(F)(F)CC1	20	7727-54-0	O=S(=O)(O)OOS(=O)(=O)O.N	6			0			0	67-68-5	O=S(C)C	0.96774	7732-18-5	O	0.03226	0.17	0	0.84	1
eln036496-189_1_1_b6	in_house	alkylation	minisci	hte_screening	40	18	n2	0.5	16	st_400	129618-40-2	O=C1NC=2C(=NC=CC2C)N(C3=NC=CC=C13)C4CC4	1	79-09-4	O=C(O)CC	20	7727-54-0	O=S(=O)(O)OOS(=O)(=O)O.N	6			0			0	67-68-5	O=S(C)C	0.96774	7732-18-5	O	0.03226	0	0	1	0
eln036496-189_1_1_c1	in_house	alkylation	minisci	hte_screening	40	18	n2	0.5	16	st_400	129618-40-2	O=C1NC=2C(=NC=CC2C)N(C3=NC=CC=C13)C4CC4	1	93-40-3	O=C(O)CC1=CC=C(OC)C(OC)=C1	20	7727-54-0	O=S(=O)(O)OOS(=O)(=O)O.N	6			0			0	67-68-5	O=S(C)C	0.96774	7732-18-5	O	0.03226	0.02	0	0.99	0
eln036496-189_1_1_c2	in_house	alkylation	minisci	hte_screening	40	18	n2	0.5	16	st_400	129618-40-2	O=C1NC=2C(=NC=CC2C)N(C3=NC=CC=C13)C4CC4	1	16874-33-2	O=C(O)C1OCCC1	20	7727-54-0	O=S(=O)(O)OOS(=O)(=O)O.N	6			0			0	67-68-5	O=S(C)C	0.96774	7732-18-5	O	0.03226	0.07	0	0.94	1
eln036496-189_1_1_c3	in_house	alkylation	minisci	hte_screening	40	18	n2	0.5	16	st_400	129618-40-2	O=C1NC=2C(=NC=CC2C)N(C3=NC=CC=C13)C4CC4	1	53293-00-8	O=C(O)CCCC#C	20	7727-54-0	O=S(=O)(O)OOS(=O)(=O)O.N	6			0			0	67-68-5	O=S(C)C	0.96774	7732-18-5	O	0.03226	0.03	0	0.98	0
eln036496-189_1_1_c4	in_house	alkylation	minisci	hte_screening	40	18	n2	0.5	16	st_400	129618-40-2	O=C1NC=2C(=NC=CC2C)N(C3=NC=CC=C13)C4CC4	1	84358-13-4	O=C(OC(C)(C)C)N1CCC(C(=O)O)CC1	20	7727-54-0	O=S(=O)(O)OOS(=O)(=O)O.N	6			0			0	67-68-5	O=S(C)C	0.96774	7732-18-5	O	0.03226	0	0.02	0.98	0
eln036496-189_1_1_c5	in_house	alkylation	minisci	hte_screening	40	18	n2	0.5	16	st_400	129618-40-2	O=C1NC=2C(=NC=CC2C)N(C3=NC=CC=C13)C4CC4	1	84358-12-3	O=C(OC(C)(C)C)N1CCCC(C(=O)O)C1	20	7727-54-0	O=S(=O)(O)OOS(=O)(=O)O.N	6			0			0	67-68-5	O=S(C)C	0.96774	7732-18-5	O	0.03226	0	0	1	0
eln036496-189_1_1_c6	in_house	alkylation	minisci	hte_screening	40	18	n2	0.5	16	st_400	129618-40-2	O=C1NC=2C(=NC=CC2C)N(C3=NC=CC=C13)C4CC4	1	59378-75-5	O=C(OC(C)(C)C)N1CCC(C(=O)O)C1	20	7727-54-0	O=S(=O)(O)OOS(=O)(=O)O.N	6			0			0	67-68-5	O=S(C)C	0.96774	7732-18-5	O	0.03226	0	0	1	0
eln036496-189_1_1_d1	in_house	alkylation	minisci	hte_screening	40	18	n2	0.5	16	st_400	129618-40-2	O=C1NC=2C(=NC=CC2C)N(C3=NC=CC=C13)C4CC4	1	142253-55-2	O=C(OC(C)(C)C)N1CC(C(=O)O)C1	20	7727-54-0	O=S(=O)(O)OOS(=O)(=O)O.N	6			0			0	67-68-5	O=S(C)C	0.96774	7732-18-5	O	0.03226	0	0	1	0
eln036496-189_1_1_d2	in_house	alkylation	minisci	hte_screening	40	18	n2	0.5	16	st_400	129618-40-2	O=C1NC=2C(=NC=CC2C)N(C3=NC=CC=C13)C4CC4	1	51673-83-7	O=C(O)C1OCCCC1	20	7727-54-0	O=S(=O)(O)OOS(=O)(=O)O.N	6			0			0	67-68-5	O=S(C)C	0.96774	7732-18-5	O	0.03226	0.56	0	0.44	1
eln036496-189_1_1_d3	in_house	alkylation	minisci	hte_screening	40	18	n2	0.5	16	st_400	129618-40-2	O=C1NC=2C(=NC=CC2C)N(C3=NC=CC=C13)C4CC4	1	30379-55-6	O=C(O)COCC=1C=CC=CC1	20	7727-54-0	O=S(=O)(O)OOS(=O)(=O)O.N	6			0			0	67-68-5	O=S(C)C	0.96774	7732-18-5	O	0.03226	0.16	0	0.86	1
eln036496-189_1_1_d4	in_house	alkylation	minisci	hte_screening	40	18	n2	0.5	16	st_400	129618-40-2	O=C1NC=2C(=NC=CC2C)N(C3=NC=CC=C13)C4CC4	1	5337-03-1	O=C(O)C1CCOCC1	20	7727-54-0	O=S(=O)(O)OOS(=O)(=O)O.N	6			0			0	67-68-5	O=S(C)C	0.96774	7732-18-5	O	0.03226	0.35	0	0.65	1
eln036496-189_1_1_d5	in_house	alkylation	minisci	hte_screening	40	18	n2	0.5	16	st_400	129618-40-2	O=C1NC=2C(=NC=CC2C)N(C3=NC=CC=C13)C4CC4	1	59433-50-0	O=C(OC(C)(C)C)N1CCCC1C(=O)O	20	7727-54-0	O=S(=O)(O)OOS(=O)(=O)O.N	6			0			0	67-68-5	O=S(C)C	0.96774	7732-18-5	O	0.03226	0	0	1	0
eln036496-189_1_1_d6	in_house	alkylation	minisci	hte_screening	40	18	n2	0.5	16	st_400	129618-40-2	O=C1NC=2C(=NC=CC2C)N(C3=NC=CC=C13)C4CC4	1	873397-34-3	O=C(O)C1COCCC1	20	7727-54-0	O=S(=O)(O)OOS(=O)(=O)O.N	6			0			0	67-68-5	O=S(C)C	0.96774	7732-18-5	O	0.03226	0.24	0	0.75	1
eln036496-190_1_1_a1	in_house	alkylation	minisci	hte_screening	40	18	n2	0.5	16	st_400	170105-16-5	O=C(N)C(C=1C=CC=CC1)(C=2C=CC=CC2)CCN3C=CN=C3C	1	89364-31-8	O=C(O)C1COCC1	20	7727-54-0	O=S(=O)(O)OOS(=O)(=O)O.N	6			0			0	67-68-5	O=S(C)C	0.96774	7732-18-5	O	0.03226	0	0	1	0
eln036496-190_1_1_a2	in_house	alkylation	minisci	hte_screening	40	18	n2	0.5	16	st_400	170105-16-5	O=C(N)C(C=1C=CC=CC1)(C=2C=CC=CC2)CCN3C=CN=C3C	1	3721-95-7	O=C(O)C1CCC1	20	7727-54-0	O=S(=O)(O)OOS(=O)(=O)O.N	6			0			0	67-68-5	O=S(C)C	0.96774	7732-18-5	O	0.03226	0	0	1	0
eln036496-190_1_1_a3	in_house	alkylation	minisci	hte_screening	40	18	n2	0.5	16	st_400	170105-16-5	O=C(N)C(C=1C=CC=CC1)(C=2C=CC=CC2)CCN3C=CN=C3C	1	114012-41-8	O=C(O)C1COC1	20	7727-54-0	O=S(=O)(O)OOS(=O)(=O)O.N	6			0			0	67-68-5	O=S(C)C	0.96774	7732-18-5	O	0.03226	0	0	1	0
eln036496-190_1_1_a4	in_house	alkylation	minisci	hte_screening	40	18	n2	0.5	16	st_400	170105-16-5	O=C(N)C(C=1C=CC=CC1)(C=2C=CC=CC2)CCN3C=CN=C3C	1	24537-50-6	O=C1NCCC(C(=O)O)C1	20	7727-54-0	O=S(=O)(O)OOS(=O)(=O)O.N	6			0			0	67-68-5	O=S(C)C	0.96774	7732-18-5	O	0.03226	0	0	1	0
eln036496-190_1_1_a5	in_house	alkylation	minisci	hte_screening	40	18	n2	0.5	16	st_400	170105-16-5	O=C(N)C(C=1C=CC=CC1)(C=2C=CC=CC2)CCN3C=CN=C3C	1	98-89-5	O=C(O)C1CCCCC1	20	7727-54-0	O=S(=O)(O)OOS(=O)(=O)O.N	6			0			0	67-68-5	O=S(C)C	0.96774	7732-18-5	O	0.03226	0	0	1	0
eln036496-190_1_1_a6	in_house	alkylation	minisci	hte_screening	40	18	n2	0.5	16	st_400	170105-16-5	O=C(N)C(C=1C=CC=CC1)(C=2C=CC=CC2)CCN3C=CN=C3C	1	4771-80-6	O=C(O)C1CC=CCC1	20	7727-54-0	O=S(=O)(O)OOS(=O)(=O)O.N	6			0			0	67-68-5	O=S(C)C	0.96774	7732-18-5	O	0.03226	0	0	1	0
eln036496-190_1_1_b1	in_house	alkylation	minisci	hte_screening	40	18	n2	0.5	16	st_400	170105-16-5	O=C(N)C(C=1C=CC=CC1)(C=2C=CC=CC2)CCN3C=CN=C3C	1	3400-45-1	O=C(O)C1CCCC1	20	7727-54-0	O=S(=O)(O)OOS(=O)(=O)O.N	6			0			0	67-68-5	O=S(C)C	0.96774	7732-18-5	O	0.03226	0	0	1	0
eln036496-190_1_1_b2	in_house	alkylation	minisci	hte_screening	40	18	n2	0.5	16	st_400	170105-16-5	O=C(N)C(C=1C=CC=CC1)(C=2C=CC=CC2)CCN3C=CN=C3C	1	75-98-9	O=C(O)C(C)(C)C	20	7727-54-0	O=S(=O)(O)OOS(=O)(=O)O.N	6			0			0	67-68-5	O=S(C)C	0.96774	7732-18-5	O	0.03226	0	0	1	0
eln036496-190_1_1_b3	in_house	alkylation	minisci	hte_screening	40	18	n2	0.5	16	st_400	170105-16-5	O=C(N)C(C=1C=CC=CC1)(C=2C=CC=CC2)CCN3C=CN=C3C	1	97-69-8	O=C(O)C(NC(=O)C)C	20	7727-54-0	O=S(=O)(O)OOS(=O)(=O)O.N	6			0			0	67-68-5	O=S(C)C	0.96774	7732-18-5	O	0.03226	0	0	1	0
eln036496-190_1_1_b5	in_house	alkylation	minisci	hte_screening	40	18	n2	0.5	16	st_400	170105-16-5	O=C(N)C(C=1C=CC=CC1)(C=2C=CC=CC2)CCN3C=CN=C3C	1	122665-97-8	O=C(O)C1CCC(F)(F)CC1	20	7727-54-0	O=S(=O)(O)OOS(=O)(=O)O.N	6			0			0	67-68-5	O=S(C)C	0.96774	7732-18-5	O	0.03226	0	0.02	0.98	0
eln036496-190_1_1_b6	in_house	alkylation	minisci	hte_screening	40	18	n2	0.5	16	st_400	170105-16-5	O=C(N)C(C=1C=CC=CC1)(C=2C=CC=CC2)CCN3C=CN=C3C	1	79-09-4	O=C(O)CC	20	7727-54-0	O=S(=O)(O)OOS(=O)(=O)O.N	6			0			0	67-68-5	O=S(C)C	0.96774	7732-18-5	O	0.03226	0	0	1	0
eln036496-190_1_1_c1	in_house	alkylation	minisci	hte_screening	40	18	n2	0.5	16	st_400	170105-16-5	O=C(N)C(C=1C=CC=CC1)(C=2C=CC=CC2)CCN3C=CN=C3C	1	93-40-3	O=C(O)CC1=CC=C(OC)C(OC)=C1	20	7727-54-0	O=S(=O)(O)OOS(=O)(=O)O.N	6			0			0	67-68-5	O=S(C)C	0.96774	7732-18-5	O	0.03226	0	0	1	0
eln036496-190_1_1_c2	in_house	alkylation	minisci	hte_screening	40	18	n2	0.5	16	st_400	170105-16-5	O=C(N)C(C=1C=CC=CC1)(C=2C=CC=CC2)CCN3C=CN=C3C	1	16874-33-2	O=C(O)C1OCCC1	20	7727-54-0	O=S(=O)(O)OOS(=O)(=O)O.N	6			0			0	67-68-5	O=S(C)C	0.96774	7732-18-5	O	0.03226	0	0	1	0
eln036496-190_1_1_c3	in_house	alkylation	minisci	hte_screening	40	18	n2	0.5	16	st_400	170105-16-5	O=C(N)C(C=1C=CC=CC1)(C=2C=CC=CC2)CCN3C=CN=C3C	1	53293-00-8	O=C(O)CCCC#C	20	7727-54-0	O=S(=O)(O)OOS(=O)(=O)O.N	6			0			0	67-68-5	O=S(C)C	0.96774	7732-18-5	O	0.03226	0	0	1	0
eln036496-190_1_1_c4	in_house	alkylation	minisci	hte_screening	40	18	n2	0.5	16	st_400	170105-16-5	O=C(N)C(C=1C=CC=CC1)(C=2C=CC=CC2)CCN3C=CN=C3C	1	84358-13-4	O=C(OC(C)(C)C)N1CCC(C(=O)O)CC1	20	7727-54-0	O=S(=O)(O)OOS(=O)(=O)O.N	6			0			0	67-68-5	O=S(C)C	0.96774	7732-18-5	O	0.03226	0	0	1	0
eln036496-190_1_1_c5	in_house	alkylation	minisci	hte_screening	40	18	n2	0.5	16	st_400	170105-16-5	O=C(N)C(C=1C=CC=CC1)(C=2C=CC=CC2)CCN3C=CN=C3C	1	84358-12-3	O=C(OC(C)(C)C)N1CCCC(C(=O)O)C1	20	7727-54-0	O=S(=O)(O)OOS(=O)(=O)O.N	6			0			0	67-68-5	O=S(C)C	0.96774	7732-18-5	O	0.03226	0	0	1	0
eln036496-190_1_1_c6	in_house	alkylation	minisci	hte_screening	40	18	n2	0.5	16	st_400	170105-16-5	O=C(N)C(C=1C=CC=CC1)(C=2C=CC=CC2)CCN3C=CN=C3C	1	59378-75-5	O=C(OC(C)(C)C)N1CCC(C(=O)O)C1	20	7727-54-0	O=S(=O)(O)OOS(=O)(=O)O.N	6			0			0	67-68-5	O=S(C)C	0.96774	7732-18-5	O	0.03226	0	0	1	0
eln036496-190_1_1_d1	in_house	alkylation	minisci	hte_screening	40	18	n2	0.5	16	st_400	170105-16-5	O=C(N)C(C=1C=CC=CC1)(C=2C=CC=CC2)CCN3C=CN=C3C	1	142253-55-2	O=C(OC(C)(C)C)N1CC(C(=O)O)C1	20	7727-54-0	O=S(=O)(O)OOS(=O)(=O)O.N	6			0			0	67-68-5	O=S(C)C	0.96774	7732-18-5	O	0.03226	0	0	1	0
eln036496-190_1_1_d2	in_house	alkylation	minisci	hte_screening	40	18	n2	0.5	16	st_400	170105-16-5	O=C(N)C(C=1C=CC=CC1)(C=2C=CC=CC2)CCN3C=CN=C3C	1	51673-83-7	O=C(O)C1OCCCC1	20	7727-54-0	O=S(=O)(O)OOS(=O)(=O)O.N	6			0			0	67-68-5	O=S(C)C	0.96774	7732-18-5	O	0.03226	0	0	1	0
eln036496-190_1_1_d3	in_house	alkylation	minisci	hte_screening	40	18	n2	0.5	16	st_400	170105-16-5	O=C(N)C(C=1C=CC=CC1)(C=2C=CC=CC2)CCN3C=CN=C3C	1	30379-55-6	O=C(O)COCC=1C=CC=CC1	20	7727-54-0	O=S(=O)(O)OOS(=O)(=O)O.N	6			0			0	67-68-5	O=S(C)C	0.96774	7732-18-5	O	0.03226	0	0.02	0.98	0
eln036496-190_1_1_d4	in_house	alkylation	minisci	hte_screening	40	18	n2	0.5	16	st_400	170105-16-5	O=C(N)C(C=1C=CC=CC1)(C=2C=CC=CC2)CCN3C=CN=C3C	1	5337-03-1	O=C(O)C1CCOCC1	20	7727-54-0	O=S(=O)(O)OOS(=O)(=O)O.N	6			0			0	67-68-5	O=S(C)C	0.96774	7732-18-5	O	0.03226	0	0	1	0
eln036496-190_1_1_d5	in_house	alkylation	minisci	hte_screening	40	18	n2	0.5	16	st_400	170105-16-5	O=C(N)C(C=1C=CC=CC1)(C=2C=CC=CC2)CCN3C=CN=C3C	1	59433-50-0	O=C(OC(C)(C)C)N1CCCC1C(=O)O	20	7727-54-0	O=S(=O)(O)OOS(=O)(=O)O.N	6			0			0	67-68-5	O=S(C)C	0.96774	7732-18-5	O	0.03226	0	0	1	0
eln036496-190_1_1_d6	in_house	alkylation	minisci	hte_screening	40	18	n2	0.5	16	st_400	170105-16-5	O=C(N)C(C=1C=CC=CC1)(C=2C=CC=CC2)CCN3C=CN=C3C	1	873397-34-3	O=C(O)C1COCCC1	20	7727-54-0	O=S(=O)(O)OOS(=O)(=O)O.N	6			0			0	67-68-5	O=S(C)C	0.96774	7732-18-5	O	0.03226	0	0	1	0
eln036496-191_1_1_a1	in_house	alkylation	minisci	hte_screening	40	18	n2	0.5	16	st_400	150378-17-9	O=C(NC1C=2C=CC=CC2CC1O)C(CC=3C=CC=CC3)CC(O)CN4CCN(CC=5C=NC=CC5)CC4C(=O)NC(C)(C)C	1	89364-31-8	O=C(O)C1COCC1	20	7727-54-0	O=S(=O)(O)OOS(=O)(=O)O.N	6			0			0	67-68-5	O=S(C)C	0.96774	7732-18-5	O	0.03226	0.08	0	0.92	1
eln036496-191_1_1_a2	in_house	alkylation	minisci	hte_screening	40	18	n2	0.5	16	st_400	150378-17-9	O=C(NC1C=2C=CC=CC2CC1O)C(CC=3C=CC=CC3)CC(O)CN4CCN(CC=5C=NC=CC5)CC4C(=O)NC(C)(C)C	1	3721-95-7	O=C(O)C1CCC1	20	7727-54-0	O=S(=O)(O)OOS(=O)(=O)O.N	6			0			0	67-68-5	O=S(C)C	0.96774	7732-18-5	O	0.03226	0.28	0	0.71	1
eln036496-191_1_1_a3	in_house	alkylation	minisci	hte_screening	40	18	n2	0.5	16	st_400	150378-17-9	O=C(NC1C=2C=CC=CC2CC1O)C(CC=3C=CC=CC3)CC(O)CN4CCN(CC=5C=NC=CC5)CC4C(=O)NC(C)(C)C	1	114012-41-8	O=C(O)C1COC1	20	7727-54-0	O=S(=O)(O)OOS(=O)(=O)O.N	6			0			0	67-68-5	O=S(C)C	0.96774	7732-18-5	O	0.03226	0.23	0	0.77	1
eln036496-191_1_1_a4	in_house	alkylation	minisci	hte_screening	40	18	n2	0.5	16	st_400	150378-17-9	O=C(NC1C=2C=CC=CC2CC1O)C(CC=3C=CC=CC3)CC(O)CN4CCN(CC=5C=NC=CC5)CC4C(=O)NC(C)(C)C	1	24537-50-6	O=C1NCCC(C(=O)O)C1	20	7727-54-0	O=S(=O)(O)OOS(=O)(=O)O.N	6			0			0	67-68-5	O=S(C)C	0.96774	7732-18-5	O	0.03226	0	0	1	0
eln036496-191_1_1_a5	in_house	alkylation	minisci	hte_screening	40	18	n2	0.5	16	st_400	150378-17-9	O=C(NC1C=2C=CC=CC2CC1O)C(CC=3C=CC=CC3)CC(O)CN4CCN(CC=5C=NC=CC5)CC4C(=O)NC(C)(C)C	1	98-89-5	O=C(O)C1CCCCC1	20	7727-54-0	O=S(=O)(O)OOS(=O)(=O)O.N	6			0			0	67-68-5	O=S(C)C	0.96774	7732-18-5	O	0.03226	0	0	1	0
eln036496-191_1_1_a6	in_house	alkylation	minisci	hte_screening	40	18	n2	0.5	16	st_400	150378-17-9	O=C(NC1C=2C=CC=CC2CC1O)C(CC=3C=CC=CC3)CC(O)CN4CCN(CC=5C=NC=CC5)CC4C(=O)NC(C)(C)C	1	4771-80-6	O=C(O)C1CC=CCC1	20	7727-54-0	O=S(=O)(O)OOS(=O)(=O)O.N	6			0			0	67-68-5	O=S(C)C	0.96774	7732-18-5	O	0.03226	0	0	1	0
eln036496-191_1_1_b1	in_house	alkylation	minisci	hte_screening	40	18	n2	0.5	16	st_400	150378-17-9	O=C(NC1C=2C=CC=CC2CC1O)C(CC=3C=CC=CC3)CC(O)CN4CCN(CC=5C=NC=CC5)CC4C(=O)NC(C)(C)C	1	3400-45-1	O=C(O)C1CCCC1	20	7727-54-0	O=S(=O)(O)OOS(=O)(=O)O.N	6			0			0	67-68-5	O=S(C)C	0.96774	7732-18-5	O	0.03226	0	0	1	0
eln036496-191_1_1_b2	in_house	alkylation	minisci	hte_screening	40	18	n2	0.5	16	st_400	150378-17-9	O=C(NC1C=2C=CC=CC2CC1O)C(CC=3C=CC=CC3)CC(O)CN4CCN(CC=5C=NC=CC5)CC4C(=O)NC(C)(C)C	1	75-98-9	O=C(O)C(C)(C)C	20	7727-54-0	O=S(=O)(O)OOS(=O)(=O)O.N	6			0			0	67-68-5	O=S(C)C	0.96774	7732-18-5	O	0.03226	0.06	0	0.93	1
eln036496-191_1_1_b3	in_house	alkylation	minisci	hte_screening	40	18	n2	0.5	16	st_400	150378-17-9	O=C(NC1C=2C=CC=CC2CC1O)C(CC=3C=CC=CC3)CC(O)CN4CCN(CC=5C=NC=CC5)CC4C(=O)NC(C)(C)C	1	97-69-8	O=C(O)C(NC(=O)C)C	20	7727-54-0	O=S(=O)(O)OOS(=O)(=O)O.N	6			0			0	67-68-5	O=S(C)C	0.96774	7732-18-5	O	0.03226	0	0	1	0
eln036496-191_1_1_b5	in_house	alkylation	minisci	hte_screening	40	18	n2	0.5	16	st_400	150378-17-9	O=C(NC1C=2C=CC=CC2CC1O)C(CC=3C=CC=CC3)CC(O)CN4CCN(CC=5C=NC=CC5)CC4C(=O)NC(C)(C)C	1	122665-97-8	O=C(O)C1CCC(F)(F)CC1	20	7727-54-0	O=S(=O)(O)OOS(=O)(=O)O.N	6			0			0	67-68-5	O=S(C)C	0.96774	7732-18-5	O	0.03226	0	0	1	0
eln036496-191_1_1_b6	in_house	alkylation	minisci	hte_screening	40	18	n2	0.5	16	st_400	150378-17-9	O=C(NC1C=2C=CC=CC2CC1O)C(CC=3C=CC=CC3)CC(O)CN4CCN(CC=5C=NC=CC5)CC4C(=O)NC(C)(C)C	1	79-09-4	O=C(O)CC	20	7727-54-0	O=S(=O)(O)OOS(=O)(=O)O.N	6			0			0	67-68-5	O=S(C)C	0.96774	7732-18-5	O	0.03226	0	0	1	0
eln036496-191_1_1_c1	in_house	alkylation	minisci	hte_screening	40	18	n2	0.5	16	st_400	150378-17-9	O=C(NC1C=2C=CC=CC2CC1O)C(CC=3C=CC=CC3)CC(O)CN4CCN(CC=5C=NC=CC5)CC4C(=O)NC(C)(C)C	1	93-40-3	O=C(O)CC1=CC=C(OC)C(OC)=C1	20	7727-54-0	O=S(=O)(O)OOS(=O)(=O)O.N	6			0			0	67-68-5	O=S(C)C	0.96774	7732-18-5	O	0.03226	0.01	0	0.99	0
eln036496-191_1_1_c2	in_house	alkylation	minisci	hte_screening	40	18	n2	0.5	16	st_400	150378-17-9	O=C(NC1C=2C=CC=CC2CC1O)C(CC=3C=CC=CC3)CC(O)CN4CCN(CC=5C=NC=CC5)CC4C(=O)NC(C)(C)C	1	16874-33-2	O=C(O)C1OCCC1	20	7727-54-0	O=S(=O)(O)OOS(=O)(=O)O.N	6			0			0	67-68-5	O=S(C)C	0.96774	7732-18-5	O	0.03226	0.17	0	0.84	1
eln036496-191_1_1_c3	in_house	alkylation	minisci	hte_screening	40	18	n2	0.5	16	st_400	150378-17-9	O=C(NC1C=2C=CC=CC2CC1O)C(CC=3C=CC=CC3)CC(O)CN4CCN(CC=5C=NC=CC5)CC4C(=O)NC(C)(C)C	1	53293-00-8	O=C(O)CCCC#C	20	7727-54-0	O=S(=O)(O)OOS(=O)(=O)O.N	6			0			0	67-68-5	O=S(C)C	0.96774	7732-18-5	O	0.03226	0	0	1	0
eln036496-191_1_1_c4	in_house	alkylation	minisci	hte_screening	40	18	n2	0.5	16	st_400	150378-17-9	O=C(NC1C=2C=CC=CC2CC1O)C(CC=3C=CC=CC3)CC(O)CN4CCN(CC=5C=NC=CC5)CC4C(=O)NC(C)(C)C	1	84358-13-4	O=C(OC(C)(C)C)N1CCC(C(=O)O)CC1	20	7727-54-0	O=S(=O)(O)OOS(=O)(=O)O.N	6			0			0	67-68-5	O=S(C)C	0.96774	7732-18-5	O	0.03226	0	0	1	0
eln036496-191_1_1_c5	in_house	alkylation	minisci	hte_screening	40	18	n2	0.5	16	st_400	150378-17-9	O=C(NC1C=2C=CC=CC2CC1O)C(CC=3C=CC=CC3)CC(O)CN4CCN(CC=5C=NC=CC5)CC4C(=O)NC(C)(C)C	1	84358-12-3	O=C(OC(C)(C)C)N1CCCC(C(=O)O)C1	20	7727-54-0	O=S(=O)(O)OOS(=O)(=O)O.N	6			0			0	67-68-5	O=S(C)C	0.96774	7732-18-5	O	0.03226	0	0	1	0
eln036496-191_1_1_c6	in_house	alkylation	minisci	hte_screening	40	18	n2	0.5	16	st_400	150378-17-9	O=C(NC1C=2C=CC=CC2CC1O)C(CC=3C=CC=CC3)CC(O)CN4CCN(CC=5C=NC=CC5)CC4C(=O)NC(C)(C)C	1	59378-75-5	O=C(OC(C)(C)C)N1CCC(C(=O)O)C1	20	7727-54-0	O=S(=O)(O)OOS(=O)(=O)O.N	6			0			0	67-68-5	O=S(C)C	0.96774	7732-18-5	O	0.03226	0	0	1	0
eln036496-191_1_1_d1	in_house	alkylation	minisci	hte_screening	40	18	n2	0.5	16	st_400	150378-17-9	O=C(NC1C=2C=CC=CC2CC1O)C(CC=3C=CC=CC3)CC(O)CN4CCN(CC=5C=NC=CC5)CC4C(=O)NC(C)(C)C	1	142253-55-2	O=C(OC(C)(C)C)N1CC(C(=O)O)C1	20	7727-54-0	O=S(=O)(O)OOS(=O)(=O)O.N	6			0			0	67-68-5	O=S(C)C	0.96774	7732-18-5	O	0.03226	0	0	1	0
eln036496-191_1_1_d2	in_house	alkylation	minisci	hte_screening	40	18	n2	0.5	16	st_400	150378-17-9	O=C(NC1C=2C=CC=CC2CC1O)C(CC=3C=CC=CC3)CC(O)CN4CCN(CC=5C=NC=CC5)CC4C(=O)NC(C)(C)C	1	51673-83-7	O=C(O)C1OCCCC1	20	7727-54-0	O=S(=O)(O)OOS(=O)(=O)O.N	6			0			0	67-68-5	O=S(C)C	0.96774	7732-18-5	O	0.03226	0.38	0.37	0.25	1
eln036496-191_1_1_d3	in_house	alkylation	minisci	hte_screening	40	18	n2	0.5	16	st_400	150378-17-9	O=C(NC1C=2C=CC=CC2CC1O)C(CC=3C=CC=CC3)CC(O)CN4CCN(CC=5C=NC=CC5)CC4C(=O)NC(C)(C)C	1	30379-55-6	O=C(O)COCC=1C=CC=CC1	20	7727-54-0	O=S(=O)(O)OOS(=O)(=O)O.N	6			0			0	67-68-5	O=S(C)C	0.96774	7732-18-5	O	0.03226	0.02	0.05	0.93	0
eln036496-191_1_1_d4	in_house	alkylation	minisci	hte_screening	40	18	n2	0.5	16	st_400	150378-17-9	O=C(NC1C=2C=CC=CC2CC1O)C(CC=3C=CC=CC3)CC(O)CN4CCN(CC=5C=NC=CC5)CC4C(=O)NC(C)(C)C	1	5337-03-1	O=C(O)C1CCOCC1	20	7727-54-0	O=S(=O)(O)OOS(=O)(=O)O.N	6			0			0	67-68-5	O=S(C)C	0.96774	7732-18-5	O	0.03226	0.21	0	0.79	1
eln036496-191_1_1_d5	in_house	alkylation	minisci	hte_screening	40	18	n2	0.5	16	st_400	150378-17-9	O=C(NC1C=2C=CC=CC2CC1O)C(CC=3C=CC=CC3)CC(O)CN4CCN(CC=5C=NC=CC5)CC4C(=O)NC(C)(C)C	1	59433-50-0	O=C(OC(C)(C)C)N1CCCC1C(=O)O	20	7727-54-0	O=S(=O)(O)OOS(=O)(=O)O.N	6			0			0	67-68-5	O=S(C)C	0.96774	7732-18-5	O	0.03226	0	0	1	0
eln036496-191_1_1_d6	in_house	alkylation	minisci	hte_screening	40	18	n2	0.5	16	st_400	150378-17-9	O=C(NC1C=2C=CC=CC2CC1O)C(CC=3C=CC=CC3)CC(O)CN4CCN(CC=5C=NC=CC5)CC4C(=O)NC(C)(C)C	1	873397-34-3	O=C(O)C1COCCC1	20	7727-54-0	O=S(=O)(O)OOS(=O)(=O)O.N	6			0			0	67-68-5	O=S(C)C	0.96774	7732-18-5	O	0.03226	0	0	1	0
eln036496-192_1_1_a1	in_house	alkylation	minisci	hte_screening	40	18	n2	0.5	16	st_400	330784-47-9	O=C(NCC1=NC=CC=N1)C2=CN=C(N=C2NCC3=CC=C(OC)C(Cl)=C3)N4CCCC4CO	1	89364-31-8	O=C(O)C1COCC1	20	7727-54-0	O=S(=O)(O)OOS(=O)(=O)O.N	6			0			0	67-68-5	O=S(C)C	0.96774	7732-18-5	O	0.03226	0.42	0	0.57	1
eln036496-192_1_1_a2	in_house	alkylation	minisci	hte_screening	40	18	n2	0.5	16	st_400	330784-47-9	O=C(NCC1=NC=CC=N1)C2=CN=C(N=C2NCC3=CC=C(OC)C(Cl)=C3)N4CCCC4CO	1	3721-95-7	O=C(O)C1CCC1	20	7727-54-0	O=S(=O)(O)OOS(=O)(=O)O.N	6			0			0	67-68-5	O=S(C)C	0.96774	7732-18-5	O	0.03226	0.07	0.5	0.43	1
eln036496-192_1_1_a3	in_house	alkylation	minisci	hte_screening	40	18	n2	0.5	16	st_400	330784-47-9	O=C(NCC1=NC=CC=N1)C2=CN=C(N=C2NCC3=CC=C(OC)C(Cl)=C3)N4CCCC4CO	1	114012-41-8	O=C(O)C1COC1	20	7727-54-0	O=S(=O)(O)OOS(=O)(=O)O.N	6			0			0	67-68-5	O=S(C)C	0.96774	7732-18-5	O	0.03226	0.18	0	0.82	1
eln036496-192_1_1_a4	in_house	alkylation	minisci	hte_screening	40	18	n2	0.5	16	st_400	330784-47-9	O=C(NCC1=NC=CC=N1)C2=CN=C(N=C2NCC3=CC=C(OC)C(Cl)=C3)N4CCCC4CO	1	24537-50-6	O=C1NCCC(C(=O)O)C1	20	7727-54-0	O=S(=O)(O)OOS(=O)(=O)O.N	6			0			0	67-68-5	O=S(C)C	0.96774	7732-18-5	O	0.03226	0	0	1	0
eln036496-192_1_1_a5	in_house	alkylation	minisci	hte_screening	40	18	n2	0.5	16	st_400	330784-47-9	O=C(NCC1=NC=CC=N1)C2=CN=C(N=C2NCC3=CC=C(OC)C(Cl)=C3)N4CCCC4CO	1	98-89-5	O=C(O)C1CCCCC1	20	7727-54-0	O=S(=O)(O)OOS(=O)(=O)O.N	6			0			0	67-68-5	O=S(C)C	0.96774	7732-18-5	O	0.03226	0.05	0	0.96	0
eln036496-192_1_1_a6	in_house	alkylation	minisci	hte_screening	40	18	n2	0.5	16	st_400	330784-47-9	O=C(NCC1=NC=CC=N1)C2=CN=C(N=C2NCC3=CC=C(OC)C(Cl)=C3)N4CCCC4CO	1	4771-80-6	O=C(O)C1CC=CCC1	20	7727-54-0	O=S(=O)(O)OOS(=O)(=O)O.N	6			0			0	67-68-5	O=S(C)C	0.96774	7732-18-5	O	0.03226	0	0	1	0
eln036496-192_1_1_b1	in_house	alkylation	minisci	hte_screening	40	18	n2	0.5	16	st_400	330784-47-9	O=C(NCC1=NC=CC=N1)C2=CN=C(N=C2NCC3=CC=C(OC)C(Cl)=C3)N4CCCC4CO	1	3400-45-1	O=C(O)C1CCCC1	20	7727-54-0	O=S(=O)(O)OOS(=O)(=O)O.N	6			0			0	67-68-5	O=S(C)C	0.96774	7732-18-5	O	0.03226	0.53	0	0.47	1
eln036496-192_1_1_b2	in_house	alkylation	minisci	hte_screening	40	18	n2	0.5	16	st_400	330784-47-9	O=C(NCC1=NC=CC=N1)C2=CN=C(N=C2NCC3=CC=C(OC)C(Cl)=C3)N4CCCC4CO	1	75-98-9	O=C(O)C(C)(C)C	20	7727-54-0	O=S(=O)(O)OOS(=O)(=O)O.N	6			0			0	67-68-5	O=S(C)C	0.96774	7732-18-5	O	0.03226	0.56	0	0.43	1
eln036496-192_1_1_b3	in_house	alkylation	minisci	hte_screening	40	18	n2	0.5	16	st_400	330784-47-9	O=C(NCC1=NC=CC=N1)C2=CN=C(N=C2NCC3=CC=C(OC)C(Cl)=C3)N4CCCC4CO	1	97-69-8	O=C(O)C(NC(=O)C)C	20	7727-54-0	O=S(=O)(O)OOS(=O)(=O)O.N	6			0			0	67-68-5	O=S(C)C	0.96774	7732-18-5	O	0.03226	0	0	1	0
eln036496-192_1_1_b5	in_house	alkylation	minisci	hte_screening	40	18	n2	0.5	16	st_400	330784-47-9	O=C(NCC1=NC=CC=N1)C2=CN=C(N=C2NCC3=CC=C(OC)C(Cl)=C3)N4CCCC4CO	1	122665-97-8	O=C(O)C1CCC(F)(F)CC1	20	7727-54-0	O=S(=O)(O)OOS(=O)(=O)O.N	6			0			0	67-68-5	O=S(C)C	0.96774	7732-18-5	O	0.03226	0.03	0	0.96	0
eln036496-192_1_1_b6	in_house	alkylation	minisci	hte_screening	40	18	n2	0.5	16	st_400	330784-47-9	O=C(NCC1=NC=CC=N1)C2=CN=C(N=C2NCC3=CC=C(OC)C(Cl)=C3)N4CCCC4CO	1	79-09-4	O=C(O)CC	20	7727-54-0	O=S(=O)(O)OOS(=O)(=O)O.N	6			0			0	67-68-5	O=S(C)C	0.96774	7732-18-5	O	0.03226	0.01	0	0.99	0
eln036496-192_1_1_c1	in_house	alkylation	minisci	hte_screening	40	18	n2	0.5	16	st_400	330784-47-9	O=C(NCC1=NC=CC=N1)C2=CN=C(N=C2NCC3=CC=C(OC)C(Cl)=C3)N4CCCC4CO	1	93-40-3	O=C(O)CC1=CC=C(OC)C(OC)=C1	20	7727-54-0	O=S(=O)(O)OOS(=O)(=O)O.N	6			0			0	67-68-5	O=S(C)C	0.96774	7732-18-5	O	0.03226	0.02	0	0.98	0
eln036496-192_1_1_c2	in_house	alkylation	minisci	hte_screening	40	18	n2	0.5	16	st_400	330784-47-9	O=C(NCC1=NC=CC=N1)C2=CN=C(N=C2NCC3=CC=C(OC)C(Cl)=C3)N4CCCC4CO	1	16874-33-2	O=C(O)C1OCCC1	20	7727-54-0	O=S(=O)(O)OOS(=O)(=O)O.N	6			0			0	67-68-5	O=S(C)C	0.96774	7732-18-5	O	0.03226	0.2	0.41	0.4	1
eln036496-192_1_1_c3	in_house	alkylation	minisci	hte_screening	40	18	n2	0.5	16	st_400	330784-47-9	O=C(NCC1=NC=CC=N1)C2=CN=C(N=C2NCC3=CC=C(OC)C(Cl)=C3)N4CCCC4CO	1	53293-00-8	O=C(O)CCCC#C	20	7727-54-0	O=S(=O)(O)OOS(=O)(=O)O.N	6			0			0	67-68-5	O=S(C)C	0.96774	7732-18-5	O	0.03226	0.34	0	0.66	1
eln036496-192_1_1_c4	in_house	alkylation	minisci	hte_screening	40	18	n2	0.5	16	st_400	330784-47-9	O=C(NCC1=NC=CC=N1)C2=CN=C(N=C2NCC3=CC=C(OC)C(Cl)=C3)N4CCCC4CO	1	84358-13-4	O=C(OC(C)(C)C)N1CCC(C(=O)O)CC1	20	7727-54-0	O=S(=O)(O)OOS(=O)(=O)O.N	6			0			0	67-68-5	O=S(C)C	0.96774	7732-18-5	O	0.03226	0	0	1	0
eln036496-192_1_1_c5	in_house	alkylation	minisci	hte_screening	40	18	n2	0.5	16	st_400	330784-47-9	O=C(NCC1=NC=CC=N1)C2=CN=C(N=C2NCC3=CC=C(OC)C(Cl)=C3)N4CCCC4CO	1	84358-12-3	O=C(OC(C)(C)C)N1CCCC(C(=O)O)C1	20	7727-54-0	O=S(=O)(O)OOS(=O)(=O)O.N	6			0			0	67-68-5	O=S(C)C	0.96774	7732-18-5	O	0.03226	0	0	1	0
eln036496-192_1_1_c6	in_house	alkylation	minisci	hte_screening	40	18	n2	0.5	16	st_400	330784-47-9	O=C(NCC1=NC=CC=N1)C2=CN=C(N=C2NCC3=CC=C(OC)C(Cl)=C3)N4CCCC4CO	1	59378-75-5	O=C(OC(C)(C)C)N1CCC(C(=O)O)C1	20	7727-54-0	O=S(=O)(O)OOS(=O)(=O)O.N	6			0			0	67-68-5	O=S(C)C	0.96774	7732-18-5	O	0.03226	0	0	1	0
eln036496-192_1_1_d1	in_house	alkylation	minisci	hte_screening	40	18	n2	0.5	16	st_400	330784-47-9	O=C(NCC1=NC=CC=N1)C2=CN=C(N=C2NCC3=CC=C(OC)C(Cl)=C3)N4CCCC4CO	1	142253-55-2	O=C(OC(C)(C)C)N1CC(C(=O)O)C1	20	7727-54-0	O=S(=O)(O)OOS(=O)(=O)O.N	6			0			0	67-68-5	O=S(C)C	0.96774	7732-18-5	O	0.03226	0	0	1	0
eln036496-192_1_1_d2	in_house	alkylation	minisci	hte_screening	40	18	n2	0.5	16	st_400	330784-47-9	O=C(NCC1=NC=CC=N1)C2=CN=C(N=C2NCC3=CC=C(OC)C(Cl)=C3)N4CCCC4CO	1	51673-83-7	O=C(O)C1OCCCC1	20	7727-54-0	O=S(=O)(O)OOS(=O)(=O)O.N	6			0			0	67-68-5	O=S(C)C	0.96774	7732-18-5	O	0.03226	0.44	0.01	0.55	1
eln036496-192_1_1_d3	in_house	alkylation	minisci	hte_screening	40	18	n2	0.5	16	st_400	330784-47-9	O=C(NCC1=NC=CC=N1)C2=CN=C(N=C2NCC3=CC=C(OC)C(Cl)=C3)N4CCCC4CO	1	30379-55-6	O=C(O)COCC=1C=CC=CC1	20	7727-54-0	O=S(=O)(O)OOS(=O)(=O)O.N	6			0			0	67-68-5	O=S(C)C	0.96774	7732-18-5	O	0.03226	0.02	0	0.97	0
eln036496-192_1_1_d4	in_house	alkylation	minisci	hte_screening	40	18	n2	0.5	16	st_400	330784-47-9	O=C(NCC1=NC=CC=N1)C2=CN=C(N=C2NCC3=CC=C(OC)C(Cl)=C3)N4CCCC4CO	1	5337-03-1	O=C(O)C1CCOCC1	20	7727-54-0	O=S(=O)(O)OOS(=O)(=O)O.N	6			0			0	67-68-5	O=S(C)C	0.96774	7732-18-5	O	0.03226	0.14	0	0.85	1
eln036496-192_1_1_d5	in_house	alkylation	minisci	hte_screening	40	18	n2	0.5	16	st_400	330784-47-9	O=C(NCC1=NC=CC=N1)C2=CN=C(N=C2NCC3=CC=C(OC)C(Cl)=C3)N4CCCC4CO	1	59433-50-0	O=C(OC(C)(C)C)N1CCCC1C(=O)O	20	7727-54-0	O=S(=O)(O)OOS(=O)(=O)O.N	6			0			0	67-68-5	O=S(C)C	0.96774	7732-18-5	O	0.03226	0	0	1	0
eln036496-192_1_1_d6	in_house	alkylation	minisci	hte_screening	40	18	n2	0.5	16	st_400	330784-47-9	O=C(NCC1=NC=CC=N1)C2=CN=C(N=C2NCC3=CC=C(OC)C(Cl)=C3)N4CCCC4CO	1	873397-34-3	O=C(O)C1COCCC1	20	7727-54-0	O=S(=O)(O)OOS(=O)(=O)O.N	6			0			0	67-68-5	O=S(C)C	0.96774	7732-18-5	O	0.03226	0.34	0	0.66	1
eln036496-195_1_1_a1	in_house	alkylation	minisci	hte_screening	40	20	n2	0.5	16	st_400	200064-11-5	BrC1=CN=C(C=C1)N2CCOCC2	1	89364-31-8	O=C(O)C1COCC1	20	7727-54-0	O=S(=O)(O)OOS(=O)(=O)O.N	6			0			0	67-68-5	O=S(C)C	0.96774	7732-18-5	O	0.03226	0.19	0	0.81	1
eln036496-195_1_1_a2	in_house	alkylation	minisci	hte_screening	40	20	n2	0.5	16	st_400	200064-11-5	BrC1=CN=C(C=C1)N2CCOCC2	1	3721-95-7	O=C(O)C1CCC1	20	7727-54-0	O=S(=O)(O)OOS(=O)(=O)O.N	6			0			0	67-68-5	O=S(C)C	0.96774	7732-18-5	O	0.03226	0.22	0	0.78	1
eln036496-195_1_1_a3	in_house	alkylation	minisci	hte_screening	40	20	n2	0.5	16	st_400	200064-11-5	BrC1=CN=C(C=C1)N2CCOCC2	1	114012-41-8	O=C(O)C1COC1	20	7727-54-0	O=S(=O)(O)OOS(=O)(=O)O.N	6			0			0	67-68-5	O=S(C)C	0.96774	7732-18-5	O	0.03226	0	0	1	0
eln036496-195_1_1_a4	in_house	alkylation	minisci	hte_screening	40	20	n2	0.5	16	st_400	200064-11-5	BrC1=CN=C(C=C1)N2CCOCC2	1	24537-50-6	O=C1NCCC(C(=O)O)C1	20	7727-54-0	O=S(=O)(O)OOS(=O)(=O)O.N	6			0			0	67-68-5	O=S(C)C	0.96774	7732-18-5	O	0.03226	0	0	1	0
eln036496-195_1_1_a5	in_house	alkylation	minisci	hte_screening	40	20	n2	0.5	16	st_400	200064-11-5	BrC1=CN=C(C=C1)N2CCOCC2	1	98-89-5	O=C(O)C1CCCCC1	20	7727-54-0	O=S(=O)(O)OOS(=O)(=O)O.N	6			0			0	67-68-5	O=S(C)C	0.96774	7732-18-5	O	0.03226	0.25	0.05	0.7	1
eln036496-195_1_1_a6	in_house	alkylation	minisci	hte_screening	40	20	n2	0.5	16	st_400	200064-11-5	BrC1=CN=C(C=C1)N2CCOCC2	1	4771-80-6	O=C(O)C1CC=CCC1	20	7727-54-0	O=S(=O)(O)OOS(=O)(=O)O.N	6			0			0	67-68-5	O=S(C)C	0.96774	7732-18-5	O	0.03226	0.18	0	0.82	1
eln036496-195_1_1_b1	in_house	alkylation	minisci	hte_screening	40	20	n2	0.5	16	st_400	200064-11-5	BrC1=CN=C(C=C1)N2CCOCC2	1	3400-45-1	O=C(O)C1CCCC1	20	7727-54-0	O=S(=O)(O)OOS(=O)(=O)O.N	6			0			0	67-68-5	O=S(C)C	0.96774	7732-18-5	O	0.03226	0.5	0	0.5	1
eln036496-195_1_1_b2	in_house	alkylation	minisci	hte_screening	40	20	n2	0.5	16	st_400	200064-11-5	BrC1=CN=C(C=C1)N2CCOCC2	1	75-98-9	O=C(O)C(C)(C)C	20	7727-54-0	O=S(=O)(O)OOS(=O)(=O)O.N	6			0			0	67-68-5	O=S(C)C	0.96774	7732-18-5	O	0.03226	0.25	0	0.75	1
eln036496-195_1_1_b3	in_house	alkylation	minisci	hte_screening	40	20	n2	0.5	16	st_400	200064-11-5	BrC1=CN=C(C=C1)N2CCOCC2	1	97-69-8	O=C(O)C(NC(=O)C)C	20	7727-54-0	O=S(=O)(O)OOS(=O)(=O)O.N	6			0			0	67-68-5	O=S(C)C	0.96774	7732-18-5	O	0.03226	0	0	1	0
eln036496-195_1_1_b5	in_house	alkylation	minisci	hte_screening	40	20	n2	0.5	16	st_400	200064-11-5	BrC1=CN=C(C=C1)N2CCOCC2	1	122665-97-8	O=C(O)C1CCC(F)(F)CC1	20	7727-54-0	O=S(=O)(O)OOS(=O)(=O)O.N	6			0			0	67-68-5	O=S(C)C	0.96774	7732-18-5	O	0.03226	0	0	1	0
eln036496-195_1_1_b6	in_house	alkylation	minisci	hte_screening	40	20	n2	0.5	16	st_400	200064-11-5	BrC1=CN=C(C=C1)N2CCOCC2	1	79-09-4	O=C(O)CC	20	7727-54-0	O=S(=O)(O)OOS(=O)(=O)O.N	6			0			0	67-68-5	O=S(C)C	0.96774	7732-18-5	O	0.03226	0.05	0	0.95	0
eln036496-195_1_1_c1	in_house	alkylation	minisci	hte_screening	40	20	n2	0.5	16	st_400	200064-11-5	BrC1=CN=C(C=C1)N2CCOCC2	1	93-40-3	O=C(O)CC1=CC=C(OC)C(OC)=C1	20	7727-54-0	O=S(=O)(O)OOS(=O)(=O)O.N	6			0			0	67-68-5	O=S(C)C	0.96774	7732-18-5	O	0.03226	0	0	1	0
eln036496-195_1_1_c2	in_house	alkylation	minisci	hte_screening	40	20	n2	0.5	16	st_400	200064-11-5	BrC1=CN=C(C=C1)N2CCOCC2	1	16874-33-2	O=C(O)C1OCCC1	20	7727-54-0	O=S(=O)(O)OOS(=O)(=O)O.N	6			0			0	67-68-5	O=S(C)C	0.96774	7732-18-5	O	0.03226	0	0	1	0
eln036496-195_1_1_c3	in_house	alkylation	minisci	hte_screening	40	20	n2	0.5	16	st_400	200064-11-5	BrC1=CN=C(C=C1)N2CCOCC2	1	53293-00-8	O=C(O)CCCC#C	20	7727-54-0	O=S(=O)(O)OOS(=O)(=O)O.N	6			0			0	67-68-5	O=S(C)C	0.96774	7732-18-5	O	0.03226	0	0	1	0
eln036496-195_1_1_c4	in_house	alkylation	minisci	hte_screening	40	20	n2	0.5	16	st_400	200064-11-5	BrC1=CN=C(C=C1)N2CCOCC2	1	84358-13-4	O=C(OC(C)(C)C)N1CCC(C(=O)O)CC1	20	7727-54-0	O=S(=O)(O)OOS(=O)(=O)O.N	6			0			0	67-68-5	O=S(C)C	0.96774	7732-18-5	O	0.03226	0	0	1	0
eln036496-195_1_1_c5	in_house	alkylation	minisci	hte_screening	40	20	n2	0.5	16	st_400	200064-11-5	BrC1=CN=C(C=C1)N2CCOCC2	1	84358-12-3	O=C(OC(C)(C)C)N1CCCC(C(=O)O)C1	20	7727-54-0	O=S(=O)(O)OOS(=O)(=O)O.N	6			0			0	67-68-5	O=S(C)C	0.96774	7732-18-5	O	0.03226	0	0	1	0
eln036496-195_1_1_c6	in_house	alkylation	minisci	hte_screening	40	20	n2	0.5	16	st_400	200064-11-5	BrC1=CN=C(C=C1)N2CCOCC2	1	59378-75-5	O=C(OC(C)(C)C)N1CCC(C(=O)O)C1	20	7727-54-0	O=S(=O)(O)OOS(=O)(=O)O.N	6			0			0	67-68-5	O=S(C)C	0.96774	7732-18-5	O	0.03226	0.05	0	0.96	0
eln036496-195_1_1_d1	in_house	alkylation	minisci	hte_screening	40	20	n2	0.5	16	st_400	200064-11-5	BrC1=CN=C(C=C1)N2CCOCC2	1	142253-55-2	O=C(OC(C)(C)C)N1CC(C(=O)O)C1	20	7727-54-0	O=S(=O)(O)OOS(=O)(=O)O.N	6			0			0	67-68-5	O=S(C)C	0.96774	7732-18-5	O	0.03226	0	0	1	0
eln036496-195_1_1_d2	in_house	alkylation	minisci	hte_screening	40	20	n2	0.5	16	st_400	200064-11-5	BrC1=CN=C(C=C1)N2CCOCC2	1	51673-83-7	O=C(O)C1OCCCC1	20	7727-54-0	O=S(=O)(O)OOS(=O)(=O)O.N	6			0			0	67-68-5	O=S(C)C	0.96774	7732-18-5	O	0.03226	0	0	1	0
eln036496-195_1_1_d3	in_house	alkylation	minisci	hte_screening	40	20	n2	0.5	16	st_400	200064-11-5	BrC1=CN=C(C=C1)N2CCOCC2	1	30379-55-6	O=C(O)COCC=1C=CC=CC1	20	7727-54-0	O=S(=O)(O)OOS(=O)(=O)O.N	6			0			0	67-68-5	O=S(C)C	0.96774	7732-18-5	O	0.03226	0	0.04	0.96	0
eln036496-195_1_1_d4	in_house	alkylation	minisci	hte_screening	40	20	n2	0.5	16	st_400	200064-11-5	BrC1=CN=C(C=C1)N2CCOCC2	1	5337-03-1	O=C(O)C1CCOCC1	20	7727-54-0	O=S(=O)(O)OOS(=O)(=O)O.N	6			0			0	67-68-5	O=S(C)C	0.96774	7732-18-5	O	0.03226	0	0	1	0
eln036496-195_1_1_d5	in_house	alkylation	minisci	hte_screening	40	20	n2	0.5	16	st_400	200064-11-5	BrC1=CN=C(C=C1)N2CCOCC2	1	59433-50-0	O=C(OC(C)(C)C)N1CCCC1C(=O)O	20	7727-54-0	O=S(=O)(O)OOS(=O)(=O)O.N	6			0			0	67-68-5	O=S(C)C	0.96774	7732-18-5	O	0.03226	0	0	1	0
eln036496-195_1_1_d6	in_house	alkylation	minisci	hte_screening	40	20	n2	0.5	16	st_400	200064-11-5	BrC1=CN=C(C=C1)N2CCOCC2	1	873397-34-3	O=C(O)C1COCCC1	20	7727-54-0	O=S(=O)(O)OOS(=O)(=O)O.N	6			0			0	67-68-5	O=S(C)C	0.96774	7732-18-5	O	0.03226	0	0	1	0
eln036496-196_1_1_a1	in_house	alkylation	minisci	hte_screening	40	20	n2	0.5	16	st_400	-	C1(=C(C)ON=C1C(C=C(F)C2)=CC=2)C3C=C[NH]N=3	1	89364-31-8	O=C(O)C1COCC1	20	7727-54-0	O=S(=O)(O)OOS(=O)(=O)O.N	6			0			0	67-68-5	O=S(C)C	0.96774	7732-18-5	O	0.03226	0.08	0	0.92	1
eln036496-196_1_1_a2	in_house	alkylation	minisci	hte_screening	40	20	n2	0.5	16	st_400	-	C1(=C(C)ON=C1C(C=C(F)C2)=CC=2)C3C=C[NH]N=3	1	3721-95-7	O=C(O)C1CCC1	20	7727-54-0	O=S(=O)(O)OOS(=O)(=O)O.N	6			0			0	67-68-5	O=S(C)C	0.96774	7732-18-5	O	0.03226	0.06	0	0.95	1
eln036496-196_1_1_a3	in_house	alkylation	minisci	hte_screening	40	20	n2	0.5	16	st_400	-	C1(=C(C)ON=C1C(C=C(F)C2)=CC=2)C3C=C[NH]N=3	1	114012-41-8	O=C(O)C1COC1	20	7727-54-0	O=S(=O)(O)OOS(=O)(=O)O.N	6			0			0	67-68-5	O=S(C)C	0.96774	7732-18-5	O	0.03226	0.02	0	0.98	0
eln036496-196_1_1_a4	in_house	alkylation	minisci	hte_screening	40	20	n2	0.5	16	st_400	-	C1(=C(C)ON=C1C(C=C(F)C2)=CC=2)C3C=C[NH]N=3	1	24537-50-6	O=C1NCCC(C(=O)O)C1	20	7727-54-0	O=S(=O)(O)OOS(=O)(=O)O.N	6			0			0	67-68-5	O=S(C)C	0.96774	7732-18-5	O	0.03226	0	0	1	0
eln036496-196_1_1_a5	in_house	alkylation	minisci	hte_screening	40	20	n2	0.5	16	st_400	-	C1(=C(C)ON=C1C(C=C(F)C2)=CC=2)C3C=C[NH]N=3	1	98-89-5	O=C(O)C1CCCCC1	20	7727-54-0	O=S(=O)(O)OOS(=O)(=O)O.N	6			0			0	67-68-5	O=S(C)C	0.96774	7732-18-5	O	0.03226	0.03	0	0.98	0
eln036496-196_1_1_a6	in_house	alkylation	minisci	hte_screening	40	20	n2	0.5	16	st_400	-	C1(=C(C)ON=C1C(C=C(F)C2)=CC=2)C3C=C[NH]N=3	1	4771-80-6	O=C(O)C1CC=CCC1	20	7727-54-0	O=S(=O)(O)OOS(=O)(=O)O.N	6			0			0	67-68-5	O=S(C)C	0.96774	7732-18-5	O	0.03226	0	0	1	0
eln036496-196_1_1_b1	in_house	alkylation	minisci	hte_screening	40	20	n2	0.5	16	st_400	-	C1(=C(C)ON=C1C(C=C(F)C2)=CC=2)C3C=C[NH]N=3	1	3400-45-1	O=C(O)C1CCCC1	20	7727-54-0	O=S(=O)(O)OOS(=O)(=O)O.N	6			0			0	67-68-5	O=S(C)C	0.96774	7732-18-5	O	0.03226	0	0	1	0
eln036496-196_1_1_b2	in_house	alkylation	minisci	hte_screening	40	20	n2	0.5	16	st_400	-	C1(=C(C)ON=C1C(C=C(F)C2)=CC=2)C3C=C[NH]N=3	1	75-98-9	O=C(O)C(C)(C)C	20	7727-54-0	O=S(=O)(O)OOS(=O)(=O)O.N	6			0			0	67-68-5	O=S(C)C	0.96774	7732-18-5	O	0.03226	0.04	0	0.96	0
eln036496-196_1_1_b3	in_house	alkylation	minisci	hte_screening	40	20	n2	0.5	16	st_400	-	C1(=C(C)ON=C1C(C=C(F)C2)=CC=2)C3C=C[NH]N=3	1	97-69-8	O=C(O)C(NC(=O)C)C	20	7727-54-0	O=S(=O)(O)OOS(=O)(=O)O.N	6			0			0	67-68-5	O=S(C)C	0.96774	7732-18-5	O	0.03226	0	0	1	0
eln036496-196_1_1_b5	in_house	alkylation	minisci	hte_screening	40	20	n2	0.5	16	st_400	-	C1(=C(C)ON=C1C(C=C(F)C2)=CC=2)C3C=C[NH]N=3	1	122665-97-8	O=C(O)C1CCC(F)(F)CC1	20	7727-54-0	O=S(=O)(O)OOS(=O)(=O)O.N	6			0			0	67-68-5	O=S(C)C	0.96774	7732-18-5	O	0.03226	0	0	1	0
eln036496-196_1_1_b6	in_house	alkylation	minisci	hte_screening	40	20	n2	0.5	16	st_400	-	C1(=C(C)ON=C1C(C=C(F)C2)=CC=2)C3C=C[NH]N=3	1	79-09-4	O=C(O)CC	20	7727-54-0	O=S(=O)(O)OOS(=O)(=O)O.N	6			0			0	67-68-5	O=S(C)C	0.96774	7732-18-5	O	0.03226	0.03	0	0.97	0
eln036496-196_1_1_c1	in_house	alkylation	minisci	hte_screening	40	20	n2	0.5	16	st_400	-	C1(=C(C)ON=C1C(C=C(F)C2)=CC=2)C3C=C[NH]N=3	1	93-40-3	O=C(O)CC1=CC=C(OC)C(OC)=C1	20	7727-54-0	O=S(=O)(O)OOS(=O)(=O)O.N	6			0			0	67-68-5	O=S(C)C	0.96774	7732-18-5	O	0.03226	0	0	1	0
eln036496-196_1_1_c2	in_house	alkylation	minisci	hte_screening	40	20	n2	0.5	16	st_400	-	C1(=C(C)ON=C1C(C=C(F)C2)=CC=2)C3C=C[NH]N=3	1	16874-33-2	O=C(O)C1OCCC1	20	7727-54-0	O=S(=O)(O)OOS(=O)(=O)O.N	6			0			0	67-68-5	O=S(C)C	0.96774	7732-18-5	O	0.03226	0	0	1	0
eln036496-196_1_1_c3	in_house	alkylation	minisci	hte_screening	40	20	n2	0.5	16	st_400	-	C1(=C(C)ON=C1C(C=C(F)C2)=CC=2)C3C=C[NH]N=3	1	53293-00-8	O=C(O)CCCC#C	20	7727-54-0	O=S(=O)(O)OOS(=O)(=O)O.N	6			0			0	67-68-5	O=S(C)C	0.96774	7732-18-5	O	0.03226	0	0	1	0
eln036496-196_1_1_c4	in_house	alkylation	minisci	hte_screening	40	20	n2	0.5	16	st_400	-	C1(=C(C)ON=C1C(C=C(F)C2)=CC=2)C3C=C[NH]N=3	1	84358-13-4	O=C(OC(C)(C)C)N1CCC(C(=O)O)CC1	20	7727-54-0	O=S(=O)(O)OOS(=O)(=O)O.N	6			0			0	67-68-5	O=S(C)C	0.96774	7732-18-5	O	0.03226	0.02	0	0.99	0
eln036496-196_1_1_c5	in_house	alkylation	minisci	hte_screening	40	20	n2	0.5	16	st_400	-	C1(=C(C)ON=C1C(C=C(F)C2)=CC=2)C3C=C[NH]N=3	1	84358-12-3	O=C(OC(C)(C)C)N1CCCC(C(=O)O)C1	20	7727-54-0	O=S(=O)(O)OOS(=O)(=O)O.N	6			0			0	67-68-5	O=S(C)C	0.96774	7732-18-5	O	0.03226	0	0	1	0
eln036496-196_1_1_c6	in_house	alkylation	minisci	hte_screening	40	20	n2	0.5	16	st_400	-	C1(=C(C)ON=C1C(C=C(F)C2)=CC=2)C3C=C[NH]N=3	1	59378-75-5	O=C(OC(C)(C)C)N1CCC(C(=O)O)C1	20	7727-54-0	O=S(=O)(O)OOS(=O)(=O)O.N	6			0			0	67-68-5	O=S(C)C	0.96774	7732-18-5	O	0.03226	0.04	0	0.96	0
eln036496-196_1_1_d1	in_house	alkylation	minisci	hte_screening	40	20	n2	0.5	16	st_400	-	C1(=C(C)ON=C1C(C=C(F)C2)=CC=2)C3C=C[NH]N=3	1	142253-55-2	O=C(OC(C)(C)C)N1CC(C(=O)O)C1	20	7727-54-0	O=S(=O)(O)OOS(=O)(=O)O.N	6			0			0	67-68-5	O=S(C)C	0.96774	7732-18-5	O	0.03226	0.04	0	0.96	0
eln036496-196_1_1_d2	in_house	alkylation	minisci	hte_screening	40	20	n2	0.5	16	st_400	-	C1(=C(C)ON=C1C(C=C(F)C2)=CC=2)C3C=C[NH]N=3	1	51673-83-7	O=C(O)C1OCCCC1	20	7727-54-0	O=S(=O)(O)OOS(=O)(=O)O.N	6			0			0	67-68-5	O=S(C)C	0.96774	7732-18-5	O	0.03226	0	0	1	0
eln036496-196_1_1_d3	in_house	alkylation	minisci	hte_screening	40	20	n2	0.5	16	st_400	-	C1(=C(C)ON=C1C(C=C(F)C2)=CC=2)C3C=C[NH]N=3	1	30379-55-6	O=C(O)COCC=1C=CC=CC1	20	7727-54-0	O=S(=O)(O)OOS(=O)(=O)O.N	6			0			0	67-68-5	O=S(C)C	0.96774	7732-18-5	O	0.03226	0.01	0	0.99	0
eln036496-196_1_1_d4	in_house	alkylation	minisci	hte_screening	40	20	n2	0.5	16	st_400	-	C1(=C(C)ON=C1C(C=C(F)C2)=CC=2)C3C=C[NH]N=3	1	5337-03-1	O=C(O)C1CCOCC1	20	7727-54-0	O=S(=O)(O)OOS(=O)(=O)O.N	6			0			0	67-68-5	O=S(C)C	0.96774	7732-18-5	O	0.03226	0	0	1	0
eln036496-196_1_1_d5	in_house	alkylation	minisci	hte_screening	40	20	n2	0.5	16	st_400	-	C1(=C(C)ON=C1C(C=C(F)C2)=CC=2)C3C=C[NH]N=3	1	59433-50-0	O=C(OC(C)(C)C)N1CCCC1C(=O)O	20	7727-54-0	O=S(=O)(O)OOS(=O)(=O)O.N	6			0			0	67-68-5	O=S(C)C	0.96774	7732-18-5	O	0.03226	0	0	1	0
eln036496-196_1_1_d6	in_house	alkylation	minisci	hte_screening	40	20	n2	0.5	16	st_400	-	C1(=C(C)ON=C1C(C=C(F)C2)=CC=2)C3C=C[NH]N=3	1	873397-34-3	O=C(O)C1COCCC1	20	7727-54-0	O=S(=O)(O)OOS(=O)(=O)O.N	6			0			0	67-68-5	O=S(C)C	0.96774	7732-18-5	O	0.03226	0	0	1	0
eln044720-038_1_1_a1	in_house	alkylation	minisci	hte_screening	40	18	n2	0.5	16	st_400	1624057-23-3	O=C(C1=CC=CC=2C=CC=CC21)N(C)CC=3C=NC=CC3	1	89364-31-8	O=C(O)C1COCC1	20	7727-54-0	O=S(=O)(O)OOS(=O)(=O)O.N	6			0			0	67-68-5	O=S(C)C	0.96774	7732-18-5	O	0.03226	0.51	0.05	0.42	1
eln044720-038_1_1_a2	in_house	alkylation	minisci	hte_screening	40	18	n2	0.5	16	st_400	1624057-23-3	O=C(C1=CC=CC=2C=CC=CC21)N(C)CC=3C=NC=CC3	1	3721-95-7	O=C(O)C1CCC1	20	7727-54-0	O=S(=O)(O)OOS(=O)(=O)O.N	6			0			0	67-68-5	O=S(C)C	0.96774	7732-18-5	O	0.03226	0.44	0.35	0.22	1
eln044720-038_1_1_a3	in_house	alkylation	minisci	hte_screening	40	18	n2	0.5	16	st_400	1624057-23-3	O=C(C1=CC=CC=2C=CC=CC21)N(C)CC=3C=NC=CC3	1	114012-41-8	O=C(O)C1COC1	20	7727-54-0	O=S(=O)(O)OOS(=O)(=O)O.N	6			0			0	67-68-5	O=S(C)C	0.96774	7732-18-5	O	0.03226	0.14	0	0.86	1
eln044720-038_1_1_a4	in_house	alkylation	minisci	hte_screening	40	18	n2	0.5	16	st_400	1624057-23-3	O=C(C1=CC=CC=2C=CC=CC21)N(C)CC=3C=NC=CC3	1	24537-50-6	O=C1NCCC(C(=O)O)C1	20	7727-54-0	O=S(=O)(O)OOS(=O)(=O)O.N	6			0			0	67-68-5	O=S(C)C	0.96774	7732-18-5	O	0.03226	0.04	0	0.97	0
eln044720-038_1_1_a5	in_house	alkylation	minisci	hte_screening	40	18	n2	0.5	16	st_400	1624057-23-3	O=C(C1=CC=CC=2C=CC=CC21)N(C)CC=3C=NC=CC3	1	98-89-5	O=C(O)C1CCCCC1	20	7727-54-0	O=S(=O)(O)OOS(=O)(=O)O.N	6			0			0	67-68-5	O=S(C)C	0.96774	7732-18-5	O	0.03226	0.14	0	0.87	1
eln044720-038_1_1_a6	in_house	alkylation	minisci	hte_screening	40	18	n2	0.5	16	st_400	1624057-23-3	O=C(C1=CC=CC=2C=CC=CC21)N(C)CC=3C=NC=CC3	1	4771-80-6	O=C(O)C1CC=CCC1	20	7727-54-0	O=S(=O)(O)OOS(=O)(=O)O.N	6			0			0	67-68-5	O=S(C)C	0.96774	7732-18-5	O	0.03226	0.09	0	0.91	1
eln044720-038_1_1_b1	in_house	alkylation	minisci	hte_screening	40	18	n2	0.5	16	st_400	1624057-23-3	O=C(C1=CC=CC=2C=CC=CC21)N(C)CC=3C=NC=CC3	1	3400-45-1	O=C(O)C1CCCC1	20	7727-54-0	O=S(=O)(O)OOS(=O)(=O)O.N	6			0			0	67-68-5	O=S(C)C	0.96774	7732-18-5	O	0.03226	0.33	0.12	0.55	1
eln044720-038_1_1_b2	in_house	alkylation	minisci	hte_screening	40	18	n2	0.5	16	st_400	1624057-23-3	O=C(C1=CC=CC=2C=CC=CC21)N(C)CC=3C=NC=CC3	1	75-98-9	O=C(O)C(C)(C)C	20	7727-54-0	O=S(=O)(O)OOS(=O)(=O)O.N	6			0			0	67-68-5	O=S(C)C	0.96774	7732-18-5	O	0.03226	0.72	0.1	0.18	1
eln044720-038_1_1_b3	in_house	alkylation	minisci	hte_screening	40	18	n2	0.5	16	st_400	1624057-23-3	O=C(C1=CC=CC=2C=CC=CC21)N(C)CC=3C=NC=CC3	1	224584-18-3	O=C(O)C12CC(C1)(C2)C(F)(F)F	20	7727-54-0	O=S(=O)(O)OOS(=O)(=O)O.N	6			0			0	67-68-5	O=S(C)C	0.96774	7732-18-5	O	0.03226	0.45	0	0.55	1
eln044720-038_1_1_b5	in_house	alkylation	minisci	hte_screening	40	18	n2	0.5	16	st_400	1624057-23-3	O=C(C1=CC=CC=2C=CC=CC21)N(C)CC=3C=NC=CC3	1	122665-97-8	O=C(O)C1CCC(F)(F)CC1	20	7727-54-0	O=S(=O)(O)OOS(=O)(=O)O.N	6			0			0	67-68-5	O=S(C)C	0.96774	7732-18-5	O	0.03226	0.46	0.04	0.5	1
eln044720-038_1_1_b6	in_house	alkylation	minisci	hte_screening	40	18	n2	0.5	16	st_400	1624057-23-3	O=C(C1=CC=CC=2C=CC=CC21)N(C)CC=3C=NC=CC3	1	79-09-4	O=C(O)CC	20	7727-54-0	O=S(=O)(O)OOS(=O)(=O)O.N	6			0			0	67-68-5	O=S(C)C	0.96774	7732-18-5	O	0.03226	0.24	0.06	0.7	1
eln044720-038_1_1_c1	in_house	alkylation	minisci	hte_screening	40	18	n2	0.5	16	st_400	1624057-23-3	O=C(C1=CC=CC=2C=CC=CC21)N(C)CC=3C=NC=CC3	1	93-40-3	O=C(O)CC1=CC=C(OC)C(OC)=C1	20	7727-54-0	O=S(=O)(O)OOS(=O)(=O)O.N	6			0			0	67-68-5	O=S(C)C	0.96774	7732-18-5	O	0.03226	0	0.01	0.97	0
eln044720-038_1_1_c2	in_house	alkylation	minisci	hte_screening	40	18	n2	0.5	16	st_400	1624057-23-3	O=C(C1=CC=CC=2C=CC=CC21)N(C)CC=3C=NC=CC3	1	16874-33-2	O=C(O)C1OCCC1	20	7727-54-0	O=S(=O)(O)OOS(=O)(=O)O.N	6			0			0	67-68-5	O=S(C)C	0.96774	7732-18-5	O	0.03226	0.67	0.09	0.24	1
eln044720-038_1_1_c3	in_house	alkylation	minisci	hte_screening	40	18	n2	0.5	16	st_400	1624057-23-3	O=C(C1=CC=CC=2C=CC=CC21)N(C)CC=3C=NC=CC3	1	53293-00-8	O=C(O)CCCC#C	20	7727-54-0	O=S(=O)(O)OOS(=O)(=O)O.N	6			0			0	67-68-5	O=S(C)C	0.96774	7732-18-5	O	0.03226	0.07	0	0.93	1
eln044720-038_1_1_c4	in_house	alkylation	minisci	hte_screening	40	18	n2	0.5	16	st_400	1624057-23-3	O=C(C1=CC=CC=2C=CC=CC21)N(C)CC=3C=NC=CC3	1	84358-13-4	O=C(OC(C)(C)C)N1CCC(C(=O)O)CC1	20	7727-54-0	O=S(=O)(O)OOS(=O)(=O)O.N	6			0			0	67-68-5	O=S(C)C	0.96774	7732-18-5	O	0.03226	0.01	0.18	0.82	1
eln044720-038_1_1_c5	in_house	alkylation	minisci	hte_screening	40	18	n2	0.5	16	st_400	1624057-23-3	O=C(C1=CC=CC=2C=CC=CC21)N(C)CC=3C=NC=CC3	1	84358-12-3	O=C(OC(C)(C)C)N1CCCC(C(=O)O)C1	20	7727-54-0	O=S(=O)(O)OOS(=O)(=O)O.N	6			0			0	67-68-5	O=S(C)C	0.96774	7732-18-5	O	0.03226	0	0.17	0.83	1
eln044720-038_1_1_c6	in_house	alkylation	minisci	hte_screening	40	18	n2	0.5	16	st_400	1624057-23-3	O=C(C1=CC=CC=2C=CC=CC21)N(C)CC=3C=NC=CC3	1	59378-75-5	O=C(OC(C)(C)C)N1CCC(C(=O)O)C1	20	7727-54-0	O=S(=O)(O)OOS(=O)(=O)O.N	6			0			0	67-68-5	O=S(C)C	0.96774	7732-18-5	O	0.03226	0.14	0	0.87	1
eln044720-038_1_1_d1	in_house	alkylation	minisci	hte_screening	40	18	n2	0.5	16	st_400	1624057-23-3	O=C(C1=CC=CC=2C=CC=CC21)N(C)CC=3C=NC=CC3	1	142253-55-2	O=C(OC(C)(C)C)N1CC(C(=O)O)C1	20	7727-54-0	O=S(=O)(O)OOS(=O)(=O)O.N	6			0			0	67-68-5	O=S(C)C	0.96774	7732-18-5	O	0.03226	0.26	0.14	0.61	1
eln044720-038_1_1_d2	in_house	alkylation	minisci	hte_screening	40	18	n2	0.5	16	st_400	1624057-23-3	O=C(C1=CC=CC=2C=CC=CC21)N(C)CC=3C=NC=CC3	1	51673-83-7	O=C(O)C1OCCCC1	20	7727-54-0	O=S(=O)(O)OOS(=O)(=O)O.N	6			0			0	67-68-5	O=S(C)C	0.96774	7732-18-5	O	0.03226	0.67	0.15	0.18	1
eln044720-038_1_1_d3	in_house	alkylation	minisci	hte_screening	40	18	n2	0.5	16	st_400	1624057-23-3	O=C(C1=CC=CC=2C=CC=CC21)N(C)CC=3C=NC=CC3	1	30379-55-6	O=C(O)COCC=1C=CC=CC1	20	7727-54-0	O=S(=O)(O)OOS(=O)(=O)O.N	6			0			0	67-68-5	O=S(C)C	0.96774	7732-18-5	O	0.03226	0.31	0.19	0.5	1
eln044720-038_1_1_d4	in_house	alkylation	minisci	hte_screening	40	18	n2	0.5	16	st_400	1624057-23-3	O=C(C1=CC=CC=2C=CC=CC21)N(C)CC=3C=NC=CC3	1	5337-03-1	O=C(O)C1CCOCC1	20	7727-54-0	O=S(=O)(O)OOS(=O)(=O)O.N	6			0			0	67-68-5	O=S(C)C	0.96774	7732-18-5	O	0.03226	0.58	0.24	0.18	1
eln044720-038_1_1_d5	in_house	alkylation	minisci	hte_screening	40	18	n2	0.5	16	st_400	1624057-23-3	O=C(C1=CC=CC=2C=CC=CC21)N(C)CC=3C=NC=CC3	1	59433-50-0	O=C(OC(C)(C)C)N1CCCC1C(=O)O	20	7727-54-0	O=S(=O)(O)OOS(=O)(=O)O.N	6			0			0	67-68-5	O=S(C)C	0.96774	7732-18-5	O	0.03226	0	0	1	0
eln044720-038_1_1_d6	in_house	alkylation	minisci	hte_screening	40	18	n2	0.5	16	st_400	1624057-23-3	O=C(C1=CC=CC=2C=CC=CC21)N(C)CC=3C=NC=CC3	1	873397-34-3	O=C(O)C1COCCC1	20	7727-54-0	O=S(=O)(O)OOS(=O)(=O)O.N	6			0			0	67-68-5	O=S(C)C	0.96774	7732-18-5	O	0.03226	0.54	0.06	0.4	1
eln044720-039_1_1_a1	in_house	alkylation	minisci	hte_screening	40	18	n2	0.5	16	st_400	73590-85-9	N=1C=C(C(OC)=C(C1CSC2=NC=3C=CC(OC)=CC3N2)C)C	1	89364-31-8	O=C(O)C1COCC1	20	7727-54-0	O=S(=O)(O)OOS(=O)(=O)O.N	6			0			0	67-68-5	O=S(C)C	0.96774	7732-18-5	O	0.03226	0.11	0	0.9	1
eln044720-039_1_1_a2	in_house	alkylation	minisci	hte_screening	40	18	n2	0.5	16	st_400	73590-85-9	N=1C=C(C(OC)=C(C1CSC2=NC=3C=CC(OC)=CC3N2)C)C	1	3721-95-7	O=C(O)C1CCC1	20	7727-54-0	O=S(=O)(O)OOS(=O)(=O)O.N	6			0			0	67-68-5	O=S(C)C	0.96774	7732-18-5	O	0.03226	0.05	0	0.94	0
eln044720-039_1_1_a3	in_house	alkylation	minisci	hte_screening	40	18	n2	0.5	16	st_400	73590-85-9	N=1C=C(C(OC)=C(C1CSC2=NC=3C=CC(OC)=CC3N2)C)C	1	114012-41-8	O=C(O)C1COC1	20	7727-54-0	O=S(=O)(O)OOS(=O)(=O)O.N	6			0			0	67-68-5	O=S(C)C	0.96774	7732-18-5	O	0.03226	0.11	0	0.88	1
eln044720-039_1_1_a4	in_house	alkylation	minisci	hte_screening	40	18	n2	0.5	16	st_400	73590-85-9	N=1C=C(C(OC)=C(C1CSC2=NC=3C=CC(OC)=CC3N2)C)C	1	24537-50-6	O=C1NCCC(C(=O)O)C1	20	7727-54-0	O=S(=O)(O)OOS(=O)(=O)O.N	6			0			0	67-68-5	O=S(C)C	0.96774	7732-18-5	O	0.03226	0.03	0	0.97	0
eln044720-039_1_1_a5	in_house	alkylation	minisci	hte_screening	40	18	n2	0.5	16	st_400	73590-85-9	N=1C=C(C(OC)=C(C1CSC2=NC=3C=CC(OC)=CC3N2)C)C	1	98-89-5	O=C(O)C1CCCCC1	20	7727-54-0	O=S(=O)(O)OOS(=O)(=O)O.N	6			0			0	67-68-5	O=S(C)C	0.96774	7732-18-5	O	0.03226	0.07	0.01	0.91	1
eln044720-039_1_1_a6	in_house	alkylation	minisci	hte_screening	40	18	n2	0.5	16	st_400	73590-85-9	N=1C=C(C(OC)=C(C1CSC2=NC=3C=CC(OC)=CC3N2)C)C	1	4771-80-6	O=C(O)C1CC=CCC1	20	7727-54-0	O=S(=O)(O)OOS(=O)(=O)O.N	6			0			0	67-68-5	O=S(C)C	0.96774	7732-18-5	O	0.03226	0	0	1	0
eln044720-039_1_1_b1	in_house	alkylation	minisci	hte_screening	40	18	n2	0.5	16	st_400	73590-85-9	N=1C=C(C(OC)=C(C1CSC2=NC=3C=CC(OC)=CC3N2)C)C	1	3400-45-1	O=C(O)C1CCCC1	20	7727-54-0	O=S(=O)(O)OOS(=O)(=O)O.N	6			0			0	67-68-5	O=S(C)C	0.96774	7732-18-5	O	0.03226	0.04	0	0.97	0
eln044720-039_1_1_b2	in_house	alkylation	minisci	hte_screening	40	18	n2	0.5	16	st_400	73590-85-9	N=1C=C(C(OC)=C(C1CSC2=NC=3C=CC(OC)=CC3N2)C)C	1	75-98-9	O=C(O)C(C)(C)C	20	7727-54-0	O=S(=O)(O)OOS(=O)(=O)O.N	6			0			0	67-68-5	O=S(C)C	0.96774	7732-18-5	O	0.03226	0.08	0	0.94	1
eln044720-039_1_1_b3	in_house	alkylation	minisci	hte_screening	40	18	n2	0.5	16	st_400	73590-85-9	N=1C=C(C(OC)=C(C1CSC2=NC=3C=CC(OC)=CC3N2)C)C	1	224584-18-3	O=C(O)C12CC(C1)(C2)C(F)(F)F	20	7727-54-0	O=S(=O)(O)OOS(=O)(=O)O.N	6			0			0	67-68-5	O=S(C)C	0.96774	7732-18-5	O	0.03226	0.07	0	0.93	1
eln044720-039_1_1_b5	in_house	alkylation	minisci	hte_screening	40	18	n2	0.5	16	st_400	73590-85-9	N=1C=C(C(OC)=C(C1CSC2=NC=3C=CC(OC)=CC3N2)C)C	1	122665-97-8	O=C(O)C1CCC(F)(F)CC1	20	7727-54-0	O=S(=O)(O)OOS(=O)(=O)O.N	6			0			0	67-68-5	O=S(C)C	0.96774	7732-18-5	O	0.03226	0.08	0	0.92	1
eln044720-039_1_1_b6	in_house	alkylation	minisci	hte_screening	40	18	n2	0.5	16	st_400	73590-85-9	N=1C=C(C(OC)=C(C1CSC2=NC=3C=CC(OC)=CC3N2)C)C	1	79-09-4	O=C(O)CC	20	7727-54-0	O=S(=O)(O)OOS(=O)(=O)O.N	6			0			0	67-68-5	O=S(C)C	0.96774	7732-18-5	O	0.03226	0.1	0	0.9	1
eln044720-039_1_1_c1	in_house	alkylation	minisci	hte_screening	40	18	n2	0.5	16	st_400	73590-85-9	N=1C=C(C(OC)=C(C1CSC2=NC=3C=CC(OC)=CC3N2)C)C	1	93-40-3	O=C(O)CC1=CC=C(OC)C(OC)=C1	20	7727-54-0	O=S(=O)(O)OOS(=O)(=O)O.N	6			0			0	67-68-5	O=S(C)C	0.96774	7732-18-5	O	0.03226	0.1	0	0.88	1
eln044720-039_1_1_c2	in_house	alkylation	minisci	hte_screening	40	18	n2	0.5	16	st_400	73590-85-9	N=1C=C(C(OC)=C(C1CSC2=NC=3C=CC(OC)=CC3N2)C)C	1	16874-33-2	O=C(O)C1OCCC1	20	7727-54-0	O=S(=O)(O)OOS(=O)(=O)O.N	6			0			0	67-68-5	O=S(C)C	0.96774	7732-18-5	O	0.03226	0.01	0	0.98	0
eln044720-039_1_1_c3	in_house	alkylation	minisci	hte_screening	40	18	n2	0.5	16	st_400	73590-85-9	N=1C=C(C(OC)=C(C1CSC2=NC=3C=CC(OC)=CC3N2)C)C	1	53293-00-8	O=C(O)CCCC#C	20	7727-54-0	O=S(=O)(O)OOS(=O)(=O)O.N	6			0			0	67-68-5	O=S(C)C	0.96774	7732-18-5	O	0.03226	0	0	1	0
eln044720-039_1_1_c4	in_house	alkylation	minisci	hte_screening	40	18	n2	0.5	16	st_400	73590-85-9	N=1C=C(C(OC)=C(C1CSC2=NC=3C=CC(OC)=CC3N2)C)C	1	84358-13-4	O=C(OC(C)(C)C)N1CCC(C(=O)O)CC1	20	7727-54-0	O=S(=O)(O)OOS(=O)(=O)O.N	6			0			0	67-68-5	O=S(C)C	0.96774	7732-18-5	O	0.03226	0	0	1	0
eln044720-039_1_1_c5	in_house	alkylation	minisci	hte_screening	40	18	n2	0.5	16	st_400	73590-85-9	N=1C=C(C(OC)=C(C1CSC2=NC=3C=CC(OC)=CC3N2)C)C	1	84358-12-3	O=C(OC(C)(C)C)N1CCCC(C(=O)O)C1	20	7727-54-0	O=S(=O)(O)OOS(=O)(=O)O.N	6			0			0	67-68-5	O=S(C)C	0.96774	7732-18-5	O	0.03226	0	0	1	0
eln044720-039_1_1_c6	in_house	alkylation	minisci	hte_screening	40	18	n2	0.5	16	st_400	73590-85-9	N=1C=C(C(OC)=C(C1CSC2=NC=3C=CC(OC)=CC3N2)C)C	1	59378-75-5	O=C(OC(C)(C)C)N1CCC(C(=O)O)C1	20	7727-54-0	O=S(=O)(O)OOS(=O)(=O)O.N	6			0			0	67-68-5	O=S(C)C	0.96774	7732-18-5	O	0.03226	0	0	1	0
eln044720-039_1_1_d1	in_house	alkylation	minisci	hte_screening	40	18	n2	0.5	16	st_400	73590-85-9	N=1C=C(C(OC)=C(C1CSC2=NC=3C=CC(OC)=CC3N2)C)C	1	142253-55-2	O=C(OC(C)(C)C)N1CC(C(=O)O)C1	20	7727-54-0	O=S(=O)(O)OOS(=O)(=O)O.N	6			0			0	67-68-5	O=S(C)C	0.96774	7732-18-5	O	0.03226	0.01	0	0.99	0
eln044720-039_1_1_d2	in_house	alkylation	minisci	hte_screening	40	18	n2	0.5	16	st_400	73590-85-9	N=1C=C(C(OC)=C(C1CSC2=NC=3C=CC(OC)=CC3N2)C)C	1	51673-83-7	O=C(O)C1OCCCC1	20	7727-54-0	O=S(=O)(O)OOS(=O)(=O)O.N	6			0			0	67-68-5	O=S(C)C	0.96774	7732-18-5	O	0.03226	0.01	0	1	0
eln044720-039_1_1_d3	in_house	alkylation	minisci	hte_screening	40	18	n2	0.5	16	st_400	73590-85-9	N=1C=C(C(OC)=C(C1CSC2=NC=3C=CC(OC)=CC3N2)C)C	1	30379-55-6	O=C(O)COCC=1C=CC=CC1	20	7727-54-0	O=S(=O)(O)OOS(=O)(=O)O.N	6			0			0	67-68-5	O=S(C)C	0.96774	7732-18-5	O	0.03226	0.06	0	0.94	1
eln044720-039_1_1_d4	in_house	alkylation	minisci	hte_screening	40	18	n2	0.5	16	st_400	73590-85-9	N=1C=C(C(OC)=C(C1CSC2=NC=3C=CC(OC)=CC3N2)C)C	1	5337-03-1	O=C(O)C1CCOCC1	20	7727-54-0	O=S(=O)(O)OOS(=O)(=O)O.N	6			0			0	67-68-5	O=S(C)C	0.96774	7732-18-5	O	0.03226	0.12	0	0.87	1
eln044720-039_1_1_d5	in_house	alkylation	minisci	hte_screening	40	18	n2	0.5	16	st_400	73590-85-9	N=1C=C(C(OC)=C(C1CSC2=NC=3C=CC(OC)=CC3N2)C)C	1	59433-50-0	O=C(OC(C)(C)C)N1CCCC1C(=O)O	20	7727-54-0	O=S(=O)(O)OOS(=O)(=O)O.N	6			0			0	67-68-5	O=S(C)C	0.96774	7732-18-5	O	0.03226	0	0	1	0
eln044720-039_1_1_d6	in_house	alkylation	minisci	hte_screening	40	18	n2	0.5	16	st_400	73590-85-9	N=1C=C(C(OC)=C(C1CSC2=NC=3C=CC(OC)=CC3N2)C)C	1	873397-34-3	O=C(O)C1COCCC1	20	7727-54-0	O=S(=O)(O)OOS(=O)(=O)O.N	6			0			0	67-68-5	O=S(C)C	0.96774	7732-18-5	O	0.03226	0.1	0	0.92	1
eln044720-040_1_1_a1	in_house	alkylation	minisci	hte_screening	40	18	n2	0.5	16	st_400	1380696-64-9	O=C1NC(C(=O)N1C2=CN=C(N=C2)OC3=CC=C(C=4OCC5(C34)CC5)C)(C)C	1	89364-31-8	O=C(O)C1COCC1	20	7727-54-0	O=S(=O)(O)OOS(=O)(=O)O.N	6			0			0	67-68-5	O=S(C)C	0.96774	7732-18-5	O	0.03226	0.22	0.05	0.72	1
eln044720-040_1_1_a2	in_house	alkylation	minisci	hte_screening	40	18	n2	0.5	16	st_400	1380696-64-9	O=C1NC(C(=O)N1C2=CN=C(N=C2)OC3=CC=C(C=4OCC5(C34)CC5)C)(C)C	1	3721-95-7	O=C(O)C1CCC1	20	7727-54-0	O=S(=O)(O)OOS(=O)(=O)O.N	6			0			0	67-68-5	O=S(C)C	0.96774	7732-18-5	O	0.03226	0.4	0.19	0.42	1
eln044720-040_1_1_a3	in_house	alkylation	minisci	hte_screening	40	18	n2	0.5	16	st_400	1380696-64-9	O=C1NC(C(=O)N1C2=CN=C(N=C2)OC3=CC=C(C=4OCC5(C34)CC5)C)(C)C	1	114012-41-8	O=C(O)C1COC1	20	7727-54-0	O=S(=O)(O)OOS(=O)(=O)O.N	6			0			0	67-68-5	O=S(C)C	0.96774	7732-18-5	O	0.03226	0	0	1	0
eln044720-040_1_1_a4	in_house	alkylation	minisci	hte_screening	40	18	n2	0.5	16	st_400	1380696-64-9	O=C1NC(C(=O)N1C2=CN=C(N=C2)OC3=CC=C(C=4OCC5(C34)CC5)C)(C)C	1	24537-50-6	O=C1NCCC(C(=O)O)C1	20	7727-54-0	O=S(=O)(O)OOS(=O)(=O)O.N	6			0			0	67-68-5	O=S(C)C	0.96774	7732-18-5	O	0.03226	0	0	1	0
eln044720-040_1_1_a5	in_house	alkylation	minisci	hte_screening	40	18	n2	0.5	16	st_400	1380696-64-9	O=C1NC(C(=O)N1C2=CN=C(N=C2)OC3=CC=C(C=4OCC5(C34)CC5)C)(C)C	1	98-89-5	O=C(O)C1CCCCC1	20	7727-54-0	O=S(=O)(O)OOS(=O)(=O)O.N	6			0			0	67-68-5	O=S(C)C	0.96774	7732-18-5	O	0.03226	0.36	0	0.63	1
eln044720-040_1_1_a6	in_house	alkylation	minisci	hte_screening	40	18	n2	0.5	16	st_400	1380696-64-9	O=C1NC(C(=O)N1C2=CN=C(N=C2)OC3=CC=C(C=4OCC5(C34)CC5)C)(C)C	1	4771-80-6	O=C(O)C1CC=CCC1	20	7727-54-0	O=S(=O)(O)OOS(=O)(=O)O.N	6			0			0	67-68-5	O=S(C)C	0.96774	7732-18-5	O	0.03226	0.08	0	0.92	1
eln044720-040_1_1_b1	in_house	alkylation	minisci	hte_screening	40	18	n2	0.5	16	st_400	1380696-64-9	O=C1NC(C(=O)N1C2=CN=C(N=C2)OC3=CC=C(C=4OCC5(C34)CC5)C)(C)C	1	3400-45-1	O=C(O)C1CCCC1	20	7727-54-0	O=S(=O)(O)OOS(=O)(=O)O.N	6			0			0	67-68-5	O=S(C)C	0.96774	7732-18-5	O	0.03226	0.21	0	0.79	1
eln044720-040_1_1_b2	in_house	alkylation	minisci	hte_screening	40	18	n2	0.5	16	st_400	1380696-64-9	O=C1NC(C(=O)N1C2=CN=C(N=C2)OC3=CC=C(C=4OCC5(C34)CC5)C)(C)C	1	75-98-9	O=C(O)C(C)(C)C	20	7727-54-0	O=S(=O)(O)OOS(=O)(=O)O.N	6			0			0	67-68-5	O=S(C)C	0.96774	7732-18-5	O	0.03226	0.2	0	0.8	1
eln044720-040_1_1_b3	in_house	alkylation	minisci	hte_screening	40	18	n2	0.5	16	st_400	1380696-64-9	O=C1NC(C(=O)N1C2=CN=C(N=C2)OC3=CC=C(C=4OCC5(C34)CC5)C)(C)C	1	224584-18-3	O=C(O)C12CC(C1)(C2)C(F)(F)F	20	7727-54-0	O=S(=O)(O)OOS(=O)(=O)O.N	6			0			0	67-68-5	O=S(C)C	0.96774	7732-18-5	O	0.03226	0.28	0	0.73	1
eln044720-040_1_1_b5	in_house	alkylation	minisci	hte_screening	40	18	n2	0.5	16	st_400	1380696-64-9	O=C1NC(C(=O)N1C2=CN=C(N=C2)OC3=CC=C(C=4OCC5(C34)CC5)C)(C)C	1	122665-97-8	O=C(O)C1CCC(F)(F)CC1	20	7727-54-0	O=S(=O)(O)OOS(=O)(=O)O.N	6			0			0	67-68-5	O=S(C)C	0.96774	7732-18-5	O	0.03226	0.43	0.03	0.55	1
eln044720-040_1_1_b6	in_house	alkylation	minisci	hte_screening	40	18	n2	0.5	16	st_400	1380696-64-9	O=C1NC(C(=O)N1C2=CN=C(N=C2)OC3=CC=C(C=4OCC5(C34)CC5)C)(C)C	1	79-09-4	O=C(O)CC	20	7727-54-0	O=S(=O)(O)OOS(=O)(=O)O.N	6			0			0	67-68-5	O=S(C)C	0.96774	7732-18-5	O	0.03226	0.2	0.09	0.69	1
eln044720-040_1_1_c1	in_house	alkylation	minisci	hte_screening	40	18	n2	0.5	16	st_400	1380696-64-9	O=C1NC(C(=O)N1C2=CN=C(N=C2)OC3=CC=C(C=4OCC5(C34)CC5)C)(C)C	1	93-40-3	O=C(O)CC1=CC=C(OC)C(OC)=C1	20	7727-54-0	O=S(=O)(O)OOS(=O)(=O)O.N	6			0			0	67-68-5	O=S(C)C	0.96774	7732-18-5	O	0.03226	0.01	0	0.98	0
eln044720-040_1_1_c2	in_house	alkylation	minisci	hte_screening	40	18	n2	0.5	16	st_400	1380696-64-9	O=C1NC(C(=O)N1C2=CN=C(N=C2)OC3=CC=C(C=4OCC5(C34)CC5)C)(C)C	1	16874-33-2	O=C(O)C1OCCC1	20	7727-54-0	O=S(=O)(O)OOS(=O)(=O)O.N	6			0			0	67-68-5	O=S(C)C	0.96774	7732-18-5	O	0.03226	0	0	1	0
eln044720-040_1_1_c3	in_house	alkylation	minisci	hte_screening	40	18	n2	0.5	16	st_400	1380696-64-9	O=C1NC(C(=O)N1C2=CN=C(N=C2)OC3=CC=C(C=4OCC5(C34)CC5)C)(C)C	1	53293-00-8	O=C(O)CCCC#C	20	7727-54-0	O=S(=O)(O)OOS(=O)(=O)O.N	6			0			0	67-68-5	O=S(C)C	0.96774	7732-18-5	O	0.03226	0.07	0	0.93	1
eln044720-040_1_1_c4	in_house	alkylation	minisci	hte_screening	40	18	n2	0.5	16	st_400	1380696-64-9	O=C1NC(C(=O)N1C2=CN=C(N=C2)OC3=CC=C(C=4OCC5(C34)CC5)C)(C)C	1	84358-13-4	O=C(OC(C)(C)C)N1CCC(C(=O)O)CC1	20	7727-54-0	O=S(=O)(O)OOS(=O)(=O)O.N	6			0			0	67-68-5	O=S(C)C	0.96774	7732-18-5	O	0.03226	0	0.1	0.9	1
eln044720-040_1_1_c5	in_house	alkylation	minisci	hte_screening	40	18	n2	0.5	16	st_400	1380696-64-9	O=C1NC(C(=O)N1C2=CN=C(N=C2)OC3=CC=C(C=4OCC5(C34)CC5)C)(C)C	1	84358-12-3	O=C(OC(C)(C)C)N1CCCC(C(=O)O)C1	20	7727-54-0	O=S(=O)(O)OOS(=O)(=O)O.N	6			0			0	67-68-5	O=S(C)C	0.96774	7732-18-5	O	0.03226	0	0.04	0.96	0
eln044720-040_1_1_c6	in_house	alkylation	minisci	hte_screening	40	18	n2	0.5	16	st_400	1380696-64-9	O=C1NC(C(=O)N1C2=CN=C(N=C2)OC3=CC=C(C=4OCC5(C34)CC5)C)(C)C	1	59378-75-5	O=C(OC(C)(C)C)N1CCC(C(=O)O)C1	20	7727-54-0	O=S(=O)(O)OOS(=O)(=O)O.N	6			0			0	67-68-5	O=S(C)C	0.96774	7732-18-5	O	0.03226	0	0.06	0.94	1
eln044720-040_1_1_d1	in_house	alkylation	minisci	hte_screening	40	18	n2	0.5	16	st_400	1380696-64-9	O=C1NC(C(=O)N1C2=CN=C(N=C2)OC3=CC=C(C=4OCC5(C34)CC5)C)(C)C	1	142253-55-2	O=C(OC(C)(C)C)N1CC(C(=O)O)C1	20	7727-54-0	O=S(=O)(O)OOS(=O)(=O)O.N	6			0			0	67-68-5	O=S(C)C	0.96774	7732-18-5	O	0.03226	0	0.35	0.64	1
eln044720-040_1_1_d2	in_house	alkylation	minisci	hte_screening	40	18	n2	0.5	16	st_400	1380696-64-9	O=C1NC(C(=O)N1C2=CN=C(N=C2)OC3=CC=C(C=4OCC5(C34)CC5)C)(C)C	1	51673-83-7	O=C(O)C1OCCCC1	20	7727-54-0	O=S(=O)(O)OOS(=O)(=O)O.N	6			0			0	67-68-5	O=S(C)C	0.96774	7732-18-5	O	0.03226	0.13	0	0.87	1
eln044720-040_1_1_d3	in_house	alkylation	minisci	hte_screening	40	18	n2	0.5	16	st_400	1380696-64-9	O=C1NC(C(=O)N1C2=CN=C(N=C2)OC3=CC=C(C=4OCC5(C34)CC5)C)(C)C	1	30379-55-6	O=C(O)COCC=1C=CC=CC1	20	7727-54-0	O=S(=O)(O)OOS(=O)(=O)O.N	6			0			0	67-68-5	O=S(C)C	0.96774	7732-18-5	O	0.03226	0.06	0	0.93	1
eln044720-040_1_1_d4	in_house	alkylation	minisci	hte_screening	40	18	n2	0.5	16	st_400	1380696-64-9	O=C1NC(C(=O)N1C2=CN=C(N=C2)OC3=CC=C(C=4OCC5(C34)CC5)C)(C)C	1	5337-03-1	O=C(O)C1CCOCC1	20	7727-54-0	O=S(=O)(O)OOS(=O)(=O)O.N	6			0			0	67-68-5	O=S(C)C	0.96774	7732-18-5	O	0.03226	0.36	0	0.63	1
eln044720-040_1_1_d5	in_house	alkylation	minisci	hte_screening	40	18	n2	0.5	16	st_400	1380696-64-9	O=C1NC(C(=O)N1C2=CN=C(N=C2)OC3=CC=C(C=4OCC5(C34)CC5)C)(C)C	1	59433-50-0	O=C(OC(C)(C)C)N1CCCC1C(=O)O	20	7727-54-0	O=S(=O)(O)OOS(=O)(=O)O.N	6			0			0	67-68-5	O=S(C)C	0.96774	7732-18-5	O	0.03226	0	0	1	0
eln044720-040_1_1_d6	in_house	alkylation	minisci	hte_screening	40	18	n2	0.5	16	st_400	1380696-64-9	O=C1NC(C(=O)N1C2=CN=C(N=C2)OC3=CC=C(C=4OCC5(C34)CC5)C)(C)C	1	873397-34-3	O=C(O)C1COCCC1	20	7727-54-0	O=S(=O)(O)OOS(=O)(=O)O.N	6			0			0	67-68-5	O=S(C)C	0.96774	7732-18-5	O	0.03226	0.19	0	0.81	1
eln044720-041_1_1_a1	in_house	alkylation	minisci	hte_screening	40	18	n2	0.5	16	st_400	218157-26-7	S=C1NN=C(C=2C=CC=NC2OC=3C=CC=CC3)N1C4=CC=C(Br)C(=C4)C	1	89364-31-8	O=C(O)C1COCC1	20	7727-54-0	O=S(=O)(O)OOS(=O)(=O)O.N	6			0			0	67-68-5	O=S(C)C	0.96774	7732-18-5	O	0.03226	0.63	0.13	0.26	1
eln044720-041_1_1_a2	in_house	alkylation	minisci	hte_screening	40	18	n2	0.5	16	st_400	218157-26-7	S=C1NN=C(C=2C=CC=NC2OC=3C=CC=CC3)N1C4=CC=C(Br)C(=C4)C	1	3721-95-7	O=C(O)C1CCC1	20	7727-54-0	O=S(=O)(O)OOS(=O)(=O)O.N	6			0			0	67-68-5	O=S(C)C	0.96774	7732-18-5	O	0.03226	0.54	0.41	0.05	1
eln044720-041_1_1_a3	in_house	alkylation	minisci	hte_screening	40	18	n2	0.5	16	st_400	218157-26-7	S=C1NN=C(C=2C=CC=NC2OC=3C=CC=CC3)N1C4=CC=C(Br)C(=C4)C	1	114012-41-8	O=C(O)C1COC1	20	7727-54-0	O=S(=O)(O)OOS(=O)(=O)O.N	6			0			0	67-68-5	O=S(C)C	0.96774	7732-18-5	O	0.03226	0.11	0.18	0.7	1
eln044720-041_1_1_a4	in_house	alkylation	minisci	hte_screening	40	18	n2	0.5	16	st_400	218157-26-7	S=C1NN=C(C=2C=CC=NC2OC=3C=CC=CC3)N1C4=CC=C(Br)C(=C4)C	1	24537-50-6	O=C1NCCC(C(=O)O)C1	20	7727-54-0	O=S(=O)(O)OOS(=O)(=O)O.N	6			0			0	67-68-5	O=S(C)C	0.96774	7732-18-5	O	0.03226	0.72	0	0.28	1
eln044720-041_1_1_a5	in_house	alkylation	minisci	hte_screening	40	18	n2	0.5	16	st_400	218157-26-7	S=C1NN=C(C=2C=CC=NC2OC=3C=CC=CC3)N1C4=CC=C(Br)C(=C4)C	1	98-89-5	O=C(O)C1CCCCC1	20	7727-54-0	O=S(=O)(O)OOS(=O)(=O)O.N	6			0			0	67-68-5	O=S(C)C	0.96774	7732-18-5	O	0.03226	0.86	0	0.15	1
eln044720-041_1_1_a6	in_house	alkylation	minisci	hte_screening	40	18	n2	0.5	16	st_400	218157-26-7	S=C1NN=C(C=2C=CC=NC2OC=3C=CC=CC3)N1C4=CC=C(Br)C(=C4)C	1	4771-80-6	O=C(O)C1CC=CCC1	20	7727-54-0	O=S(=O)(O)OOS(=O)(=O)O.N	6			0			0	67-68-5	O=S(C)C	0.96774	7732-18-5	O	0.03226	0.26	0	0.73	1
eln044720-041_1_1_b1	in_house	alkylation	minisci	hte_screening	40	18	n2	0.5	16	st_400	218157-26-7	S=C1NN=C(C=2C=CC=NC2OC=3C=CC=CC3)N1C4=CC=C(Br)C(=C4)C	1	3400-45-1	O=C(O)C1CCCC1	20	7727-54-0	O=S(=O)(O)OOS(=O)(=O)O.N	6			0			0	67-68-5	O=S(C)C	0.96774	7732-18-5	O	0.03226	0.74	0.07	0.18	1
eln044720-041_1_1_b2	in_house	alkylation	minisci	hte_screening	40	18	n2	0.5	16	st_400	218157-26-7	S=C1NN=C(C=2C=CC=NC2OC=3C=CC=CC3)N1C4=CC=C(Br)C(=C4)C	1	75-98-9	O=C(O)C(C)(C)C	20	7727-54-0	O=S(=O)(O)OOS(=O)(=O)O.N	6			0			0	67-68-5	O=S(C)C	0.96774	7732-18-5	O	0.03226	0.73	0.08	0.18	1
eln044720-041_1_1_b3	in_house	alkylation	minisci	hte_screening	40	18	n2	0.5	16	st_400	218157-26-7	S=C1NN=C(C=2C=CC=NC2OC=3C=CC=CC3)N1C4=CC=C(Br)C(=C4)C	1	224584-18-3	O=C(O)C12CC(C1)(C2)C(F)(F)F	20	7727-54-0	O=S(=O)(O)OOS(=O)(=O)O.N	6			0			0	67-68-5	O=S(C)C	0.96774	7732-18-5	O	0.03226	0.19	0.05	0.76	1
eln044720-041_1_1_b5	in_house	alkylation	minisci	hte_screening	40	18	n2	0.5	16	st_400	218157-26-7	S=C1NN=C(C=2C=CC=NC2OC=3C=CC=CC3)N1C4=CC=C(Br)C(=C4)C	1	122665-97-8	O=C(O)C1CCC(F)(F)CC1	20	7727-54-0	O=S(=O)(O)OOS(=O)(=O)O.N	6			0			0	67-68-5	O=S(C)C	0.96774	7732-18-5	O	0.03226	0.65	0.22	0.12	1
eln044720-041_1_1_b6	in_house	alkylation	minisci	hte_screening	40	18	n2	0.5	16	st_400	218157-26-7	S=C1NN=C(C=2C=CC=NC2OC=3C=CC=CC3)N1C4=CC=C(Br)C(=C4)C	1	79-09-4	O=C(O)CC	20	7727-54-0	O=S(=O)(O)OOS(=O)(=O)O.N	6			0			0	67-68-5	O=S(C)C	0.96774	7732-18-5	O	0.03226	0.78	0.12	0.1	1
eln044720-041_1_1_c1	in_house	alkylation	minisci	hte_screening	40	18	n2	0.5	16	st_400	218157-26-7	S=C1NN=C(C=2C=CC=NC2OC=3C=CC=CC3)N1C4=CC=C(Br)C(=C4)C	1	93-40-3	O=C(O)CC1=CC=C(OC)C(OC)=C1	20	7727-54-0	O=S(=O)(O)OOS(=O)(=O)O.N	6			0			0	67-68-5	O=S(C)C	0.96774	7732-18-5	O	0.03226	0.24	0.01	0.74	1
eln044720-041_1_1_c2	in_house	alkylation	minisci	hte_screening	40	18	n2	0.5	16	st_400	218157-26-7	S=C1NN=C(C=2C=CC=NC2OC=3C=CC=CC3)N1C4=CC=C(Br)C(=C4)C	1	16874-33-2	O=C(O)C1OCCC1	20	7727-54-0	O=S(=O)(O)OOS(=O)(=O)O.N	6			0			0	67-68-5	O=S(C)C	0.96774	7732-18-5	O	0.03226	0	0	1	0
eln044720-041_1_1_c3	in_house	alkylation	minisci	hte_screening	40	18	n2	0.5	16	st_400	218157-26-7	S=C1NN=C(C=2C=CC=NC2OC=3C=CC=CC3)N1C4=CC=C(Br)C(=C4)C	1	53293-00-8	O=C(O)CCCC#C	20	7727-54-0	O=S(=O)(O)OOS(=O)(=O)O.N	6			0			0	67-68-5	O=S(C)C	0.96774	7732-18-5	O	0.03226	0.61	0	0.41	1
eln044720-041_1_1_c4	in_house	alkylation	minisci	hte_screening	40	18	n2	0.5	16	st_400	218157-26-7	S=C1NN=C(C=2C=CC=NC2OC=3C=CC=CC3)N1C4=CC=C(Br)C(=C4)C	1	84358-13-4	O=C(OC(C)(C)C)N1CCC(C(=O)O)CC1	20	7727-54-0	O=S(=O)(O)OOS(=O)(=O)O.N	6			0			0	67-68-5	O=S(C)C	0.96774	7732-18-5	O	0.03226	0	0	1	0
eln044720-041_1_1_c5	in_house	alkylation	minisci	hte_screening	40	18	n2	0.5	16	st_400	218157-26-7	S=C1NN=C(C=2C=CC=NC2OC=3C=CC=CC3)N1C4=CC=C(Br)C(=C4)C	1	84358-12-3	O=C(OC(C)(C)C)N1CCCC(C(=O)O)C1	20	7727-54-0	O=S(=O)(O)OOS(=O)(=O)O.N	6			0			0	67-68-5	O=S(C)C	0.96774	7732-18-5	O	0.03226	0	0.01	0.98	0
eln044720-041_1_1_c6	in_house	alkylation	minisci	hte_screening	40	18	n2	0.5	16	st_400	218157-26-7	S=C1NN=C(C=2C=CC=NC2OC=3C=CC=CC3)N1C4=CC=C(Br)C(=C4)C	1	59378-75-5	O=C(OC(C)(C)C)N1CCC(C(=O)O)C1	20	7727-54-0	O=S(=O)(O)OOS(=O)(=O)O.N	6			0			0	67-68-5	O=S(C)C	0.96774	7732-18-5	O	0.03226	0	0.35	0.67	1
eln044720-041_1_1_d1	in_house	alkylation	minisci	hte_screening	40	18	n2	0.5	16	st_400	218157-26-7	S=C1NN=C(C=2C=CC=NC2OC=3C=CC=CC3)N1C4=CC=C(Br)C(=C4)C	1	142253-55-2	O=C(OC(C)(C)C)N1CC(C(=O)O)C1	20	7727-54-0	O=S(=O)(O)OOS(=O)(=O)O.N	6			0			0	67-68-5	O=S(C)C	0.96774	7732-18-5	O	0.03226	0.01	0.68	0.3	1
eln044720-041_1_1_d2	in_house	alkylation	minisci	hte_screening	40	18	n2	0.5	16	st_400	218157-26-7	S=C1NN=C(C=2C=CC=NC2OC=3C=CC=CC3)N1C4=CC=C(Br)C(=C4)C	1	51673-83-7	O=C(O)C1OCCCC1	20	7727-54-0	O=S(=O)(O)OOS(=O)(=O)O.N	6			0			0	67-68-5	O=S(C)C	0.96774	7732-18-5	O	0.03226	0	0	1	0
eln044720-041_1_1_d3	in_house	alkylation	minisci	hte_screening	40	18	n2	0.5	16	st_400	218157-26-7	S=C1NN=C(C=2C=CC=NC2OC=3C=CC=CC3)N1C4=CC=C(Br)C(=C4)C	1	30379-55-6	O=C(O)COCC=1C=CC=CC1	20	7727-54-0	O=S(=O)(O)OOS(=O)(=O)O.N	6			0			0	67-68-5	O=S(C)C	0.96774	7732-18-5	O	0.03226	0	0	1	0
eln044720-041_1_1_d4	in_house	alkylation	minisci	hte_screening	40	18	n2	0.5	16	st_400	218157-26-7	S=C1NN=C(C=2C=CC=NC2OC=3C=CC=CC3)N1C4=CC=C(Br)C(=C4)C	1	5337-03-1	O=C(O)C1CCOCC1	20	7727-54-0	O=S(=O)(O)OOS(=O)(=O)O.N	6			0			0	67-68-5	O=S(C)C	0.96774	7732-18-5	O	0.03226	0.73	0.17	0.09	1
eln044720-041_1_1_d5	in_house	alkylation	minisci	hte_screening	40	18	n2	0.5	16	st_400	218157-26-7	S=C1NN=C(C=2C=CC=NC2OC=3C=CC=CC3)N1C4=CC=C(Br)C(=C4)C	1	59433-50-0	O=C(OC(C)(C)C)N1CCCC1C(=O)O	20	7727-54-0	O=S(=O)(O)OOS(=O)(=O)O.N	6			0			0	67-68-5	O=S(C)C	0.96774	7732-18-5	O	0.03226	0	0	1	0
eln044720-041_1_1_d6	in_house	alkylation	minisci	hte_screening	40	18	n2	0.5	16	st_400	218157-26-7	S=C1NN=C(C=2C=CC=NC2OC=3C=CC=CC3)N1C4=CC=C(Br)C(=C4)C	1	873397-34-3	O=C(O)C1COCCC1	20	7727-54-0	O=S(=O)(O)OOS(=O)(=O)O.N	6			0			0	67-68-5	O=S(C)C	0.96774	7732-18-5	O	0.03226	0.67	0.12	0.21	1
eln044720-042_1_1_a1	in_house	alkylation	minisci	hte_screening	40	18	n2	0.5	16	st_400	287918-44-9	O=C(C1=CC=C(Cl)C=C1)N(CC=2C=NC=CC2)CC=3C=CC=CC3	1	89364-31-8	O=C(O)C1COCC1	20	7727-54-0	O=S(=O)(O)OOS(=O)(=O)O.N	6			0			0	67-68-5	O=S(C)C	0.96774	7732-18-5	O	0.03226	0.34	0.09	0.57	1
eln044720-042_1_1_a2	in_house	alkylation	minisci	hte_screening	40	18	n2	0.5	16	st_400	287918-44-9	O=C(C1=CC=C(Cl)C=C1)N(CC=2C=NC=CC2)CC=3C=CC=CC3	1	3721-95-7	O=C(O)C1CCC1	20	7727-54-0	O=S(=O)(O)OOS(=O)(=O)O.N	6			0			0	67-68-5	O=S(C)C	0.96774	7732-18-5	O	0.03226	0.42	0.4	0.18	1
eln044720-042_1_1_a3	in_house	alkylation	minisci	hte_screening	40	18	n2	0.5	16	st_400	287918-44-9	O=C(C1=CC=C(Cl)C=C1)N(CC=2C=NC=CC2)CC=3C=CC=CC3	1	114012-41-8	O=C(O)C1COC1	20	7727-54-0	O=S(=O)(O)OOS(=O)(=O)O.N	6			0			0	67-68-5	O=S(C)C	0.96774	7732-18-5	O	0.03226	0.19	0	0.8	1
eln044720-042_1_1_a4	in_house	alkylation	minisci	hte_screening	40	18	n2	0.5	16	st_400	287918-44-9	O=C(C1=CC=C(Cl)C=C1)N(CC=2C=NC=CC2)CC=3C=CC=CC3	1	24537-50-6	O=C1NCCC(C(=O)O)C1	20	7727-54-0	O=S(=O)(O)OOS(=O)(=O)O.N	6			0			0	67-68-5	O=S(C)C	0.96774	7732-18-5	O	0.03226	0	0	1	0
eln044720-042_1_1_a5	in_house	alkylation	minisci	hte_screening	40	18	n2	0.5	16	st_400	287918-44-9	O=C(C1=CC=C(Cl)C=C1)N(CC=2C=NC=CC2)CC=3C=CC=CC3	1	98-89-5	O=C(O)C1CCCCC1	20	7727-54-0	O=S(=O)(O)OOS(=O)(=O)O.N	6			0			0	67-68-5	O=S(C)C	0.96774	7732-18-5	O	0.03226	0.38	0.41	0.21	1
eln044720-042_1_1_a6	in_house	alkylation	minisci	hte_screening	40	18	n2	0.5	16	st_400	287918-44-9	O=C(C1=CC=C(Cl)C=C1)N(CC=2C=NC=CC2)CC=3C=CC=CC3	1	4771-80-6	O=C(O)C1CC=CCC1	20	7727-54-0	O=S(=O)(O)OOS(=O)(=O)O.N	6			0			0	67-68-5	O=S(C)C	0.96774	7732-18-5	O	0.03226	0.12	0	0.88	1
eln044720-042_1_1_b1	in_house	alkylation	minisci	hte_screening	40	18	n2	0.5	16	st_400	287918-44-9	O=C(C1=CC=C(Cl)C=C1)N(CC=2C=NC=CC2)CC=3C=CC=CC3	1	3400-45-1	O=C(O)C1CCCC1	20	7727-54-0	O=S(=O)(O)OOS(=O)(=O)O.N	6			0			0	67-68-5	O=S(C)C	0.96774	7732-18-5	O	0.03226	0.39	0.09	0.52	1
eln044720-042_1_1_b2	in_house	alkylation	minisci	hte_screening	40	18	n2	0.5	16	st_400	287918-44-9	O=C(C1=CC=C(Cl)C=C1)N(CC=2C=NC=CC2)CC=3C=CC=CC3	1	75-98-9	O=C(O)C(C)(C)C	20	7727-54-0	O=S(=O)(O)OOS(=O)(=O)O.N	6			0			0	67-68-5	O=S(C)C	0.96774	7732-18-5	O	0.03226	0.82	0	0.19	1
eln044720-042_1_1_b3	in_house	alkylation	minisci	hte_screening	40	18	n2	0.5	16	st_400	287918-44-9	O=C(C1=CC=C(Cl)C=C1)N(CC=2C=NC=CC2)CC=3C=CC=CC3	1	224584-18-3	O=C(O)C12CC(C1)(C2)C(F)(F)F	20	7727-54-0	O=S(=O)(O)OOS(=O)(=O)O.N	6			0			0	67-68-5	O=S(C)C	0.96774	7732-18-5	O	0.03226	0.36	0	0.63	1
eln044720-042_1_1_b5	in_house	alkylation	minisci	hte_screening	40	18	n2	0.5	16	st_400	287918-44-9	O=C(C1=CC=C(Cl)C=C1)N(CC=2C=NC=CC2)CC=3C=CC=CC3	1	122665-97-8	O=C(O)C1CCC(F)(F)CC1	20	7727-54-0	O=S(=O)(O)OOS(=O)(=O)O.N	6			0			0	67-68-5	O=S(C)C	0.96774	7732-18-5	O	0.03226	0.38	0.04	0.58	1
eln044720-042_1_1_b6	in_house	alkylation	minisci	hte_screening	40	18	n2	0.5	16	st_400	287918-44-9	O=C(C1=CC=C(Cl)C=C1)N(CC=2C=NC=CC2)CC=3C=CC=CC3	1	79-09-4	O=C(O)CC	20	7727-54-0	O=S(=O)(O)OOS(=O)(=O)O.N	6			0			0	67-68-5	O=S(C)C	0.96774	7732-18-5	O	0.03226	0.86	0.12	0.02	1
eln044720-042_1_1_c1	in_house	alkylation	minisci	hte_screening	40	18	n2	0.5	16	st_400	287918-44-9	O=C(C1=CC=C(Cl)C=C1)N(CC=2C=NC=CC2)CC=3C=CC=CC3	1	93-40-3	O=C(O)CC1=CC=C(OC)C(OC)=C1	20	7727-54-0	O=S(=O)(O)OOS(=O)(=O)O.N	6			0			0	67-68-5	O=S(C)C	0.96774	7732-18-5	O	0.03226	0	0	0.98	0
eln044720-042_1_1_c2	in_house	alkylation	minisci	hte_screening	40	18	n2	0.5	16	st_400	287918-44-9	O=C(C1=CC=C(Cl)C=C1)N(CC=2C=NC=CC2)CC=3C=CC=CC3	1	16874-33-2	O=C(O)C1OCCC1	20	7727-54-0	O=S(=O)(O)OOS(=O)(=O)O.N	6			0			0	67-68-5	O=S(C)C	0.96774	7732-18-5	O	0.03226	0.51	0.13	0.37	1
eln044720-042_1_1_c3	in_house	alkylation	minisci	hte_screening	40	18	n2	0.5	16	st_400	287918-44-9	O=C(C1=CC=C(Cl)C=C1)N(CC=2C=NC=CC2)CC=3C=CC=CC3	1	53293-00-8	O=C(O)CCCC#C	20	7727-54-0	O=S(=O)(O)OOS(=O)(=O)O.N	6			0			0	67-68-5	O=S(C)C	0.96774	7732-18-5	O	0.03226	0.06	0	0.94	1
eln044720-042_1_1_c4	in_house	alkylation	minisci	hte_screening	40	18	n2	0.5	16	st_400	287918-44-9	O=C(C1=CC=C(Cl)C=C1)N(CC=2C=NC=CC2)CC=3C=CC=CC3	1	84358-13-4	O=C(OC(C)(C)C)N1CCC(C(=O)O)CC1	20	7727-54-0	O=S(=O)(O)OOS(=O)(=O)O.N	6			0			0	67-68-5	O=S(C)C	0.96774	7732-18-5	O	0.03226	0	0	1	0
eln044720-042_1_1_c5	in_house	alkylation	minisci	hte_screening	40	18	n2	0.5	16	st_400	287918-44-9	O=C(C1=CC=C(Cl)C=C1)N(CC=2C=NC=CC2)CC=3C=CC=CC3	1	84358-12-3	O=C(OC(C)(C)C)N1CCCC(C(=O)O)C1	20	7727-54-0	O=S(=O)(O)OOS(=O)(=O)O.N	6			0			0	67-68-5	O=S(C)C	0.96774	7732-18-5	O	0.03226	0	0	1	0
eln044720-042_1_1_c6	in_house	alkylation	minisci	hte_screening	40	18	n2	0.5	16	st_400	287918-44-9	O=C(C1=CC=C(Cl)C=C1)N(CC=2C=NC=CC2)CC=3C=CC=CC3	1	59378-75-5	O=C(OC(C)(C)C)N1CCC(C(=O)O)C1	20	7727-54-0	O=S(=O)(O)OOS(=O)(=O)O.N	6			0			0	67-68-5	O=S(C)C	0.96774	7732-18-5	O	0.03226	0.05	0.13	0.82	1
eln044720-042_1_1_d1	in_house	alkylation	minisci	hte_screening	40	18	n2	0.5	16	st_400	287918-44-9	O=C(C1=CC=C(Cl)C=C1)N(CC=2C=NC=CC2)CC=3C=CC=CC3	1	142253-55-2	O=C(OC(C)(C)C)N1CC(C(=O)O)C1	20	7727-54-0	O=S(=O)(O)OOS(=O)(=O)O.N	6			0			0	67-68-5	O=S(C)C	0.96774	7732-18-5	O	0.03226	0.04	0.12	0.85	1
eln044720-042_1_1_d2	in_house	alkylation	minisci	hte_screening	40	18	n2	0.5	16	st_400	287918-44-9	O=C(C1=CC=C(Cl)C=C1)N(CC=2C=NC=CC2)CC=3C=CC=CC3	1	51673-83-7	O=C(O)C1OCCCC1	20	7727-54-0	O=S(=O)(O)OOS(=O)(=O)O.N	6			0			0	67-68-5	O=S(C)C	0.96774	7732-18-5	O	0.03226	0.45	0.38	0.18	1
eln044720-042_1_1_d3	in_house	alkylation	minisci	hte_screening	40	18	n2	0.5	16	st_400	287918-44-9	O=C(C1=CC=C(Cl)C=C1)N(CC=2C=NC=CC2)CC=3C=CC=CC3	1	30379-55-6	O=C(O)COCC=1C=CC=CC1	20	7727-54-0	O=S(=O)(O)OOS(=O)(=O)O.N	6			0			0	67-68-5	O=S(C)C	0.96774	7732-18-5	O	0.03226	0.19	0.16	0.65	1
eln044720-042_1_1_d4	in_house	alkylation	minisci	hte_screening	40	18	n2	0.5	16	st_400	287918-44-9	O=C(C1=CC=C(Cl)C=C1)N(CC=2C=NC=CC2)CC=3C=CC=CC3	1	5337-03-1	O=C(O)C1CCOCC1	20	7727-54-0	O=S(=O)(O)OOS(=O)(=O)O.N	6			0			0	67-68-5	O=S(C)C	0.96774	7732-18-5	O	0.03226	0.54	0.16	0.29	1
eln044720-042_1_1_d5	in_house	alkylation	minisci	hte_screening	40	18	n2	0.5	16	st_400	287918-44-9	O=C(C1=CC=C(Cl)C=C1)N(CC=2C=NC=CC2)CC=3C=CC=CC3	1	59433-50-0	O=C(OC(C)(C)C)N1CCCC1C(=O)O	20	7727-54-0	O=S(=O)(O)OOS(=O)(=O)O.N	6			0			0	67-68-5	O=S(C)C	0.96774	7732-18-5	O	0.03226	0	0	1	0
eln044720-042_1_1_d6	in_house	alkylation	minisci	hte_screening	40	18	n2	0.5	16	st_400	287918-44-9	O=C(C1=CC=C(Cl)C=C1)N(CC=2C=NC=CC2)CC=3C=CC=CC3	1	873397-34-3	O=C(O)C1COCCC1	20	7727-54-0	O=S(=O)(O)OOS(=O)(=O)O.N	6			0			0	67-68-5	O=S(C)C	0.96774	7732-18-5	O	0.03226	0.49	0.04	0.47	1
eln044720-043_1_1_a1	in_house	alkylation	minisci	hte_screening	40	18	n2	0.5	16	st_400	288246-51-5	O=C1ON=C(C=2C=CC=C(Cl)C2Cl)N1C=3C=NC=CC3	1	89364-31-8	O=C(O)C1COCC1	20	7727-54-0	O=S(=O)(O)OOS(=O)(=O)O.N	6			0			0	67-68-5	O=S(C)C	0.96774	7732-18-5	O	0.03226	0.24	0	0.77	1
eln044720-043_1_1_a2	in_house	alkylation	minisci	hte_screening	40	18	n2	0.5	16	st_400	288246-51-5	O=C1ON=C(C=2C=CC=C(Cl)C2Cl)N1C=3C=NC=CC3	1	3721-95-7	O=C(O)C1CCC1	20	7727-54-0	O=S(=O)(O)OOS(=O)(=O)O.N	6			0			0	67-68-5	O=S(C)C	0.96774	7732-18-5	O	0.03226	0.47	0.18	0.35	1
eln044720-043_1_1_a3	in_house	alkylation	minisci	hte_screening	40	18	n2	0.5	16	st_400	288246-51-5	O=C1ON=C(C=2C=CC=C(Cl)C2Cl)N1C=3C=NC=CC3	1	114012-41-8	O=C(O)C1COC1	20	7727-54-0	O=S(=O)(O)OOS(=O)(=O)O.N	6			0			0	67-68-5	O=S(C)C	0.96774	7732-18-5	O	0.03226	0.13	0	0.87	1
eln044720-043_1_1_a4	in_house	alkylation	minisci	hte_screening	40	18	n2	0.5	16	st_400	288246-51-5	O=C1ON=C(C=2C=CC=C(Cl)C2Cl)N1C=3C=NC=CC3	1	24537-50-6	O=C1NCCC(C(=O)O)C1	20	7727-54-0	O=S(=O)(O)OOS(=O)(=O)O.N	6			0			0	67-68-5	O=S(C)C	0.96774	7732-18-5	O	0.03226	0	0	1	0
eln044720-043_1_1_a5	in_house	alkylation	minisci	hte_screening	40	18	n2	0.5	16	st_400	288246-51-5	O=C1ON=C(C=2C=CC=C(Cl)C2Cl)N1C=3C=NC=CC3	1	98-89-5	O=C(O)C1CCCCC1	20	7727-54-0	O=S(=O)(O)OOS(=O)(=O)O.N	6			0			0	67-68-5	O=S(C)C	0.96774	7732-18-5	O	0.03226	0.43	0.13	0.43	1
eln044720-043_1_1_a6	in_house	alkylation	minisci	hte_screening	40	18	n2	0.5	16	st_400	288246-51-5	O=C1ON=C(C=2C=CC=C(Cl)C2Cl)N1C=3C=NC=CC3	1	4771-80-6	O=C(O)C1CC=CCC1	20	7727-54-0	O=S(=O)(O)OOS(=O)(=O)O.N	6			0			0	67-68-5	O=S(C)C	0.96774	7732-18-5	O	0.03226	0.06	0	0.93	1
eln044720-043_1_1_b1	in_house	alkylation	minisci	hte_screening	40	18	n2	0.5	16	st_400	288246-51-5	O=C1ON=C(C=2C=CC=C(Cl)C2Cl)N1C=3C=NC=CC3	1	3400-45-1	O=C(O)C1CCCC1	20	7727-54-0	O=S(=O)(O)OOS(=O)(=O)O.N	6			0			0	67-68-5	O=S(C)C	0.96774	7732-18-5	O	0.03226	0.28	0.03	0.7	1
eln044720-043_1_1_b2	in_house	alkylation	minisci	hte_screening	40	18	n2	0.5	16	st_400	288246-51-5	O=C1ON=C(C=2C=CC=C(Cl)C2Cl)N1C=3C=NC=CC3	1	75-98-9	O=C(O)C(C)(C)C	20	7727-54-0	O=S(=O)(O)OOS(=O)(=O)O.N	6			0			0	67-68-5	O=S(C)C	0.96774	7732-18-5	O	0.03226	0.66	0	0.34	1
eln044720-043_1_1_b3	in_house	alkylation	minisci	hte_screening	40	18	n2	0.5	16	st_400	288246-51-5	O=C1ON=C(C=2C=CC=C(Cl)C2Cl)N1C=3C=NC=CC3	1	224584-18-3	O=C(O)C12CC(C1)(C2)C(F)(F)F	20	7727-54-0	O=S(=O)(O)OOS(=O)(=O)O.N	6			0			0	67-68-5	O=S(C)C	0.96774	7732-18-5	O	0.03226	0.33	0.06	0.61	1
eln044720-043_1_1_b5	in_house	alkylation	minisci	hte_screening	40	18	n2	0.5	16	st_400	288246-51-5	O=C1ON=C(C=2C=CC=C(Cl)C2Cl)N1C=3C=NC=CC3	1	122665-97-8	O=C(O)C1CCC(F)(F)CC1	20	7727-54-0	O=S(=O)(O)OOS(=O)(=O)O.N	6			0			0	67-68-5	O=S(C)C	0.96774	7732-18-5	O	0.03226	0.34	0.05	0.6	1
eln044720-043_1_1_b6	in_house	alkylation	minisci	hte_screening	40	18	n2	0.5	16	st_400	288246-51-5	O=C1ON=C(C=2C=CC=C(Cl)C2Cl)N1C=3C=NC=CC3	1	79-09-4	O=C(O)CC	20	7727-54-0	O=S(=O)(O)OOS(=O)(=O)O.N	6			0			0	67-68-5	O=S(C)C	0.96774	7732-18-5	O	0.03226	0.33	0.07	0.6	1
eln044720-043_1_1_c1	in_house	alkylation	minisci	hte_screening	40	18	n2	0.5	16	st_400	288246-51-5	O=C1ON=C(C=2C=CC=C(Cl)C2Cl)N1C=3C=NC=CC3	1	93-40-3	O=C(O)CC1=CC=C(OC)C(OC)=C1	20	7727-54-0	O=S(=O)(O)OOS(=O)(=O)O.N	6			0			0	67-68-5	O=S(C)C	0.96774	7732-18-5	O	0.03226	0	0	1	0
eln044720-043_1_1_c2	in_house	alkylation	minisci	hte_screening	40	18	n2	0.5	16	st_400	288246-51-5	O=C1ON=C(C=2C=CC=C(Cl)C2Cl)N1C=3C=NC=CC3	1	16874-33-2	O=C(O)C1OCCC1	20	7727-54-0	O=S(=O)(O)OOS(=O)(=O)O.N	6			0			0	67-68-5	O=S(C)C	0.96774	7732-18-5	O	0.03226	0.42	0	0.58	1
eln044720-043_1_1_c3	in_house	alkylation	minisci	hte_screening	40	18	n2	0.5	16	st_400	288246-51-5	O=C1ON=C(C=2C=CC=C(Cl)C2Cl)N1C=3C=NC=CC3	1	53293-00-8	O=C(O)CCCC#C	20	7727-54-0	O=S(=O)(O)OOS(=O)(=O)O.N	6			0			0	67-68-5	O=S(C)C	0.96774	7732-18-5	O	0.03226	0.06	0	0.94	1
eln044720-043_1_1_c4	in_house	alkylation	minisci	hte_screening	40	18	n2	0.5	16	st_400	288246-51-5	O=C1ON=C(C=2C=CC=C(Cl)C2Cl)N1C=3C=NC=CC3	1	84358-13-4	O=C(OC(C)(C)C)N1CCC(C(=O)O)CC1	20	7727-54-0	O=S(=O)(O)OOS(=O)(=O)O.N	6			0			0	67-68-5	O=S(C)C	0.96774	7732-18-5	O	0.03226	0	0.07	0.94	1
eln044720-043_1_1_c5	in_house	alkylation	minisci	hte_screening	40	18	n2	0.5	16	st_400	288246-51-5	O=C1ON=C(C=2C=CC=C(Cl)C2Cl)N1C=3C=NC=CC3	1	84358-12-3	O=C(OC(C)(C)C)N1CCCC(C(=O)O)C1	20	7727-54-0	O=S(=O)(O)OOS(=O)(=O)O.N	6			0			0	67-68-5	O=S(C)C	0.96774	7732-18-5	O	0.03226	0	0	1	0
eln044720-043_1_1_c6	in_house	alkylation	minisci	hte_screening	40	18	n2	0.5	16	st_400	288246-51-5	O=C1ON=C(C=2C=CC=C(Cl)C2Cl)N1C=3C=NC=CC3	1	59378-75-5	O=C(OC(C)(C)C)N1CCC(C(=O)O)C1	20	7727-54-0	O=S(=O)(O)OOS(=O)(=O)O.N	6			0			0	67-68-5	O=S(C)C	0.96774	7732-18-5	O	0.03226	0.1	0.06	0.83	1
eln044720-043_1_1_d1	in_house	alkylation	minisci	hte_screening	40	18	n2	0.5	16	st_400	288246-51-5	O=C1ON=C(C=2C=CC=C(Cl)C2Cl)N1C=3C=NC=CC3	1	142253-55-2	O=C(OC(C)(C)C)N1CC(C(=O)O)C1	20	7727-54-0	O=S(=O)(O)OOS(=O)(=O)O.N	6			0			0	67-68-5	O=S(C)C	0.96774	7732-18-5	O	0.03226	0.12	0.1	0.77	1
eln044720-043_1_1_d2	in_house	alkylation	minisci	hte_screening	40	18	n2	0.5	16	st_400	288246-51-5	O=C1ON=C(C=2C=CC=C(Cl)C2Cl)N1C=3C=NC=CC3	1	51673-83-7	O=C(O)C1OCCCC1	20	7727-54-0	O=S(=O)(O)OOS(=O)(=O)O.N	6			0			0	67-68-5	O=S(C)C	0.96774	7732-18-5	O	0.03226	0.46	0	0.54	1
eln044720-043_1_1_d3	in_house	alkylation	minisci	hte_screening	40	18	n2	0.5	16	st_400	288246-51-5	O=C1ON=C(C=2C=CC=C(Cl)C2Cl)N1C=3C=NC=CC3	1	30379-55-6	O=C(O)COCC=1C=CC=CC1	20	7727-54-0	O=S(=O)(O)OOS(=O)(=O)O.N	6			0			0	67-68-5	O=S(C)C	0.96774	7732-18-5	O	0.03226	0.05	0	0.97	0
eln044720-043_1_1_d4	in_house	alkylation	minisci	hte_screening	40	18	n2	0.5	16	st_400	288246-51-5	O=C1ON=C(C=2C=CC=C(Cl)C2Cl)N1C=3C=NC=CC3	1	5337-03-1	O=C(O)C1CCOCC1	20	7727-54-0	O=S(=O)(O)OOS(=O)(=O)O.N	6			0			0	67-68-5	O=S(C)C	0.96774	7732-18-5	O	0.03226	0.46	0.08	0.46	1
eln044720-043_1_1_d5	in_house	alkylation	minisci	hte_screening	40	18	n2	0.5	16	st_400	288246-51-5	O=C1ON=C(C=2C=CC=C(Cl)C2Cl)N1C=3C=NC=CC3	1	59433-50-0	O=C(OC(C)(C)C)N1CCCC1C(=O)O	20	7727-54-0	O=S(=O)(O)OOS(=O)(=O)O.N	6			0			0	67-68-5	O=S(C)C	0.96774	7732-18-5	O	0.03226	0	0	1	0
eln044720-043_1_1_d6	in_house	alkylation	minisci	hte_screening	40	18	n2	0.5	16	st_400	288246-51-5	O=C1ON=C(C=2C=CC=C(Cl)C2Cl)N1C=3C=NC=CC3	1	873397-34-3	O=C(O)C1COCCC1	20	7727-54-0	O=S(=O)(O)OOS(=O)(=O)O.N	6			0			0	67-68-5	O=S(C)C	0.96774	7732-18-5	O	0.03226	0.28	0.03	0.69	1
eln044720-045_1_1_a1	in_house	alkylation	minisci	hte_screening	40	18	n2	0.5	16	st_400	21228-13-7	ClC=1C=CC2=C(C1)C3=C(N2CCC4=CN=C(C=C4)C)CCN(C)C3	1	89364-31-8	O=C(O)C1COCC1	20	7727-54-0	O=S(=O)(O)OOS(=O)(=O)O.N	6			0			0	67-68-5	O=S(C)C	0.96774	7732-18-5	O	0.03226	0.08	0.04	0.88	1
eln044720-045_1_1_a2	in_house	alkylation	minisci	hte_screening	40	18	n2	0.5	16	st_400	21228-13-7	ClC=1C=CC2=C(C1)C3=C(N2CCC4=CN=C(C=C4)C)CCN(C)C3	1	3721-95-7	O=C(O)C1CCC1	20	7727-54-0	O=S(=O)(O)OOS(=O)(=O)O.N	6			0			0	67-68-5	O=S(C)C	0.96774	7732-18-5	O	0.03226	0	0	1	0
eln044720-045_1_1_a3	in_house	alkylation	minisci	hte_screening	40	18	n2	0.5	16	st_400	21228-13-7	ClC=1C=CC2=C(C1)C3=C(N2CCC4=CN=C(C=C4)C)CCN(C)C3	1	114012-41-8	O=C(O)C1COC1	20	7727-54-0	O=S(=O)(O)OOS(=O)(=O)O.N	6			0			0	67-68-5	O=S(C)C	0.96774	7732-18-5	O	0.03226	0.37	0	0.63	1
eln044720-045_1_1_a4	in_house	alkylation	minisci	hte_screening	40	18	n2	0.5	16	st_400	21228-13-7	ClC=1C=CC2=C(C1)C3=C(N2CCC4=CN=C(C=C4)C)CCN(C)C3	1	24537-50-6	O=C1NCCC(C(=O)O)C1	20	7727-54-0	O=S(=O)(O)OOS(=O)(=O)O.N	6			0			0	67-68-5	O=S(C)C	0.96774	7732-18-5	O	0.03226	0	0	1	0
eln044720-045_1_1_a5	in_house	alkylation	minisci	hte_screening	40	18	n2	0.5	16	st_400	21228-13-7	ClC=1C=CC2=C(C1)C3=C(N2CCC4=CN=C(C=C4)C)CCN(C)C3	1	98-89-5	O=C(O)C1CCCCC1	20	7727-54-0	O=S(=O)(O)OOS(=O)(=O)O.N	6			0			0	67-68-5	O=S(C)C	0.96774	7732-18-5	O	0.03226	0	0	1	0
eln044720-045_1_1_a6	in_house	alkylation	minisci	hte_screening	40	18	n2	0.5	16	st_400	21228-13-7	ClC=1C=CC2=C(C1)C3=C(N2CCC4=CN=C(C=C4)C)CCN(C)C3	1	4771-80-6	O=C(O)C1CC=CCC1	20	7727-54-0	O=S(=O)(O)OOS(=O)(=O)O.N	6			0			0	67-68-5	O=S(C)C	0.96774	7732-18-5	O	0.03226	0	0	1	0
eln044720-045_1_1_b1	in_house	alkylation	minisci	hte_screening	40	18	n2	0.5	16	st_400	21228-13-7	ClC=1C=CC2=C(C1)C3=C(N2CCC4=CN=C(C=C4)C)CCN(C)C3	1	3400-45-1	O=C(O)C1CCCC1	20	7727-54-0	O=S(=O)(O)OOS(=O)(=O)O.N	6			0			0	67-68-5	O=S(C)C	0.96774	7732-18-5	O	0.03226	0	0	1	0
eln044720-045_1_1_b2	in_house	alkylation	minisci	hte_screening	40	18	n2	0.5	16	st_400	21228-13-7	ClC=1C=CC2=C(C1)C3=C(N2CCC4=CN=C(C=C4)C)CCN(C)C3	1	75-98-9	O=C(O)C(C)(C)C	20	7727-54-0	O=S(=O)(O)OOS(=O)(=O)O.N	6			0			0	67-68-5	O=S(C)C	0.96774	7732-18-5	O	0.03226	0.04	0	0.98	0
eln044720-045_1_1_b3	in_house	alkylation	minisci	hte_screening	40	18	n2	0.5	16	st_400	21228-13-7	ClC=1C=CC2=C(C1)C3=C(N2CCC4=CN=C(C=C4)C)CCN(C)C3	1	224584-18-3	O=C(O)C12CC(C1)(C2)C(F)(F)F	20	7727-54-0	O=S(=O)(O)OOS(=O)(=O)O.N	6			0			0	67-68-5	O=S(C)C	0.96774	7732-18-5	O	0.03226	0.39	0.13	0.47	1
eln044720-045_1_1_b5	in_house	alkylation	minisci	hte_screening	40	18	n2	0.5	16	st_400	21228-13-7	ClC=1C=CC2=C(C1)C3=C(N2CCC4=CN=C(C=C4)C)CCN(C)C3	1	122665-97-8	O=C(O)C1CCC(F)(F)CC1	20	7727-54-0	O=S(=O)(O)OOS(=O)(=O)O.N	6			0			0	67-68-5	O=S(C)C	0.96774	7732-18-5	O	0.03226	0.07	0	0.92	1
eln044720-045_1_1_b6	in_house	alkylation	minisci	hte_screening	40	18	n2	0.5	16	st_400	21228-13-7	ClC=1C=CC2=C(C1)C3=C(N2CCC4=CN=C(C=C4)C)CCN(C)C3	1	79-09-4	O=C(O)CC	20	7727-54-0	O=S(=O)(O)OOS(=O)(=O)O.N	6			0			0	67-68-5	O=S(C)C	0.96774	7732-18-5	O	0.03226	0	0	1	0
eln044720-045_1_1_c1	in_house	alkylation	minisci	hte_screening	40	18	n2	0.5	16	st_400	21228-13-7	ClC=1C=CC2=C(C1)C3=C(N2CCC4=CN=C(C=C4)C)CCN(C)C3	1	93-40-3	O=C(O)CC1=CC=C(OC)C(OC)=C1	20	7727-54-0	O=S(=O)(O)OOS(=O)(=O)O.N	6			0			0	67-68-5	O=S(C)C	0.96774	7732-18-5	O	0.03226	0.5	0	0.5	1
eln044720-045_1_1_c2	in_house	alkylation	minisci	hte_screening	40	18	n2	0.5	16	st_400	21228-13-7	ClC=1C=CC2=C(C1)C3=C(N2CCC4=CN=C(C=C4)C)CCN(C)C3	1	16874-33-2	O=C(O)C1OCCC1	20	7727-54-0	O=S(=O)(O)OOS(=O)(=O)O.N	6			0			0	67-68-5	O=S(C)C	0.96774	7732-18-5	O	0.03226	0.26	0.13	0.61	1
eln044720-045_1_1_c3	in_house	alkylation	minisci	hte_screening	40	18	n2	0.5	16	st_400	21228-13-7	ClC=1C=CC2=C(C1)C3=C(N2CCC4=CN=C(C=C4)C)CCN(C)C3	1	53293-00-8	O=C(O)CCCC#C	20	7727-54-0	O=S(=O)(O)OOS(=O)(=O)O.N	6			0			0	67-68-5	O=S(C)C	0.96774	7732-18-5	O	0.03226	0.25	0	0.76	1
eln044720-045_1_1_c4	in_house	alkylation	minisci	hte_screening	40	18	n2	0.5	16	st_400	21228-13-7	ClC=1C=CC2=C(C1)C3=C(N2CCC4=CN=C(C=C4)C)CCN(C)C3	1	84358-13-4	O=C(OC(C)(C)C)N1CCC(C(=O)O)CC1	20	7727-54-0	O=S(=O)(O)OOS(=O)(=O)O.N	6			0			0	67-68-5	O=S(C)C	0.96774	7732-18-5	O	0.03226	0	0	1	0
eln044720-045_1_1_c5	in_house	alkylation	minisci	hte_screening	40	18	n2	0.5	16	st_400	21228-13-7	ClC=1C=CC2=C(C1)C3=C(N2CCC4=CN=C(C=C4)C)CCN(C)C3	1	84358-12-3	O=C(OC(C)(C)C)N1CCCC(C(=O)O)C1	20	7727-54-0	O=S(=O)(O)OOS(=O)(=O)O.N	6			0			0	67-68-5	O=S(C)C	0.96774	7732-18-5	O	0.03226	0	0	1	0
eln044720-045_1_1_c6	in_house	alkylation	minisci	hte_screening	40	18	n2	0.5	16	st_400	21228-13-7	ClC=1C=CC2=C(C1)C3=C(N2CCC4=CN=C(C=C4)C)CCN(C)C3	1	59378-75-5	O=C(OC(C)(C)C)N1CCC(C(=O)O)C1	20	7727-54-0	O=S(=O)(O)OOS(=O)(=O)O.N	6			0			0	67-68-5	O=S(C)C	0.96774	7732-18-5	O	0.03226	0.07	0	0.94	1
eln044720-045_1_1_d1	in_house	alkylation	minisci	hte_screening	40	18	n2	0.5	16	st_400	21228-13-7	ClC=1C=CC2=C(C1)C3=C(N2CCC4=CN=C(C=C4)C)CCN(C)C3	1	142253-55-2	O=C(OC(C)(C)C)N1CC(C(=O)O)C1	20	7727-54-0	O=S(=O)(O)OOS(=O)(=O)O.N	6			0			0	67-68-5	O=S(C)C	0.96774	7732-18-5	O	0.03226	0	0	1	0
eln044720-045_1_1_d2	in_house	alkylation	minisci	hte_screening	40	18	n2	0.5	16	st_400	21228-13-7	ClC=1C=CC2=C(C1)C3=C(N2CCC4=CN=C(C=C4)C)CCN(C)C3	1	51673-83-7	O=C(O)C1OCCCC1	20	7727-54-0	O=S(=O)(O)OOS(=O)(=O)O.N	6			0			0	67-68-5	O=S(C)C	0.96774	7732-18-5	O	0.03226	0.28	0.59	0.13	1
eln044720-045_1_1_d3	in_house	alkylation	minisci	hte_screening	40	18	n2	0.5	16	st_400	21228-13-7	ClC=1C=CC2=C(C1)C3=C(N2CCC4=CN=C(C=C4)C)CCN(C)C3	1	30379-55-6	O=C(O)COCC=1C=CC=CC1	20	7727-54-0	O=S(=O)(O)OOS(=O)(=O)O.N	6			0			0	67-68-5	O=S(C)C	0.96774	7732-18-5	O	0.03226	0	0.03	0.97	0
eln044720-045_1_1_d4	in_house	alkylation	minisci	hte_screening	40	18	n2	0.5	16	st_400	21228-13-7	ClC=1C=CC2=C(C1)C3=C(N2CCC4=CN=C(C=C4)C)CCN(C)C3	1	5337-03-1	O=C(O)C1CCOCC1	20	7727-54-0	O=S(=O)(O)OOS(=O)(=O)O.N	6			0			0	67-68-5	O=S(C)C	0.96774	7732-18-5	O	0.03226	0	0.14	0.87	1
eln044720-045_1_1_d5	in_house	alkylation	minisci	hte_screening	40	18	n2	0.5	16	st_400	21228-13-7	ClC=1C=CC2=C(C1)C3=C(N2CCC4=CN=C(C=C4)C)CCN(C)C3	1	59433-50-0	O=C(OC(C)(C)C)N1CCCC1C(=O)O	20	7727-54-0	O=S(=O)(O)OOS(=O)(=O)O.N	6			0			0	67-68-5	O=S(C)C	0.96774	7732-18-5	O	0.03226	0	0	1	0
eln044720-045_1_1_d6	in_house	alkylation	minisci	hte_screening	40	18	n2	0.5	16	st_400	21228-13-7	ClC=1C=CC2=C(C1)C3=C(N2CCC4=CN=C(C=C4)C)CCN(C)C3	1	873397-34-3	O=C(O)C1COCCC1	20	7727-54-0	O=S(=O)(O)OOS(=O)(=O)O.N	6			0			0	67-68-5	O=S(C)C	0.96774	7732-18-5	O	0.03226	0.08	0.03	0.89	1
eln044720-046_1_1_a1	in_house	alkylation	minisci	hte_screening	40	18	n2	0.5	16	st_400	685123-66-4	O=S(=O)(C1=CC=C(Cl)C=C1)N(CC=2C=NC=CC2)CC3=CC=C(Cl)C=C3	1	89364-31-8	O=C(O)C1COCC1	20	7727-54-0	O=S(=O)(O)OOS(=O)(=O)O.N	6			0			0	67-68-5	O=S(C)C	0.96774	7732-18-5	O	0.03226	0.28	0	0.72	1
eln044720-046_1_1_a2	in_house	alkylation	minisci	hte_screening	40	18	n2	0.5	16	st_400	685123-66-4	O=S(=O)(C1=CC=C(Cl)C=C1)N(CC=2C=NC=CC2)CC3=CC=C(Cl)C=C3	1	3721-95-7	O=C(O)C1CCC1	20	7727-54-0	O=S(=O)(O)OOS(=O)(=O)O.N	6			0			0	67-68-5	O=S(C)C	0.96774	7732-18-5	O	0.03226	0.27	0.33	0.39	1
eln044720-046_1_1_a3	in_house	alkylation	minisci	hte_screening	40	18	n2	0.5	16	st_400	685123-66-4	O=S(=O)(C1=CC=C(Cl)C=C1)N(CC=2C=NC=CC2)CC3=CC=C(Cl)C=C3	1	114012-41-8	O=C(O)C1COC1	20	7727-54-0	O=S(=O)(O)OOS(=O)(=O)O.N	6			0			0	67-68-5	O=S(C)C	0.96774	7732-18-5	O	0.03226	0.24	0	0.75	1
eln044720-046_1_1_a4	in_house	alkylation	minisci	hte_screening	40	18	n2	0.5	16	st_400	685123-66-4	O=S(=O)(C1=CC=C(Cl)C=C1)N(CC=2C=NC=CC2)CC3=CC=C(Cl)C=C3	1	24537-50-6	O=C1NCCC(C(=O)O)C1	20	7727-54-0	O=S(=O)(O)OOS(=O)(=O)O.N	6			0			0	67-68-5	O=S(C)C	0.96774	7732-18-5	O	0.03226	0.05	0	0.96	0
eln044720-046_1_1_a5	in_house	alkylation	minisci	hte_screening	40	18	n2	0.5	16	st_400	685123-66-4	O=S(=O)(C1=CC=C(Cl)C=C1)N(CC=2C=NC=CC2)CC3=CC=C(Cl)C=C3	1	98-89-5	O=C(O)C1CCCCC1	20	7727-54-0	O=S(=O)(O)OOS(=O)(=O)O.N	6			0			0	67-68-5	O=S(C)C	0.96774	7732-18-5	O	0.03226	0.36	0.41	0.23	1
eln044720-046_1_1_a6	in_house	alkylation	minisci	hte_screening	40	18	n2	0.5	16	st_400	685123-66-4	O=S(=O)(C1=CC=C(Cl)C=C1)N(CC=2C=NC=CC2)CC3=CC=C(Cl)C=C3	1	4771-80-6	O=C(O)C1CC=CCC1	20	7727-54-0	O=S(=O)(O)OOS(=O)(=O)O.N	6			0			0	67-68-5	O=S(C)C	0.96774	7732-18-5	O	0.03226	0.15	0	0.85	1
eln044720-046_1_1_b1	in_house	alkylation	minisci	hte_screening	40	18	n2	0.5	16	st_400	685123-66-4	O=S(=O)(C1=CC=C(Cl)C=C1)N(CC=2C=NC=CC2)CC3=CC=C(Cl)C=C3	1	3400-45-1	O=C(O)C1CCCC1	20	7727-54-0	O=S(=O)(O)OOS(=O)(=O)O.N	6			0			0	67-68-5	O=S(C)C	0.96774	7732-18-5	O	0.03226	0.33	0.07	0.6	1
eln044720-046_1_1_b2	in_house	alkylation	minisci	hte_screening	40	18	n2	0.5	16	st_400	685123-66-4	O=S(=O)(C1=CC=C(Cl)C=C1)N(CC=2C=NC=CC2)CC3=CC=C(Cl)C=C3	1	75-98-9	O=C(O)C(C)(C)C	20	7727-54-0	O=S(=O)(O)OOS(=O)(=O)O.N	6			0			0	67-68-5	O=S(C)C	0.96774	7732-18-5	O	0.03226	0.88	0	0.13	1
eln044720-046_1_1_b3	in_house	alkylation	minisci	hte_screening	40	18	n2	0.5	16	st_400	685123-66-4	O=S(=O)(C1=CC=C(Cl)C=C1)N(CC=2C=NC=CC2)CC3=CC=C(Cl)C=C3	1	224584-18-3	O=C(O)C12CC(C1)(C2)C(F)(F)F	20	7727-54-0	O=S(=O)(O)OOS(=O)(=O)O.N	6			0			0	67-68-5	O=S(C)C	0.96774	7732-18-5	O	0.03226	0.19	0	0.8	1
eln044720-046_1_1_b5	in_house	alkylation	minisci	hte_screening	40	18	n2	0.5	16	st_400	685123-66-4	O=S(=O)(C1=CC=C(Cl)C=C1)N(CC=2C=NC=CC2)CC3=CC=C(Cl)C=C3	1	122665-97-8	O=C(O)C1CCC(F)(F)CC1	20	7727-54-0	O=S(=O)(O)OOS(=O)(=O)O.N	6			0			0	67-68-5	O=S(C)C	0.96774	7732-18-5	O	0.03226	0.34	0.03	0.63	1
eln044720-046_1_1_b6	in_house	alkylation	minisci	hte_screening	40	18	n2	0.5	16	st_400	685123-66-4	O=S(=O)(C1=CC=C(Cl)C=C1)N(CC=2C=NC=CC2)CC3=CC=C(Cl)C=C3	1	79-09-4	O=C(O)CC	20	7727-54-0	O=S(=O)(O)OOS(=O)(=O)O.N	6			0			0	67-68-5	O=S(C)C	0.96774	7732-18-5	O	0.03226	0.44	0	0.55	1
eln044720-046_1_1_c1	in_house	alkylation	minisci	hte_screening	40	18	n2	0.5	16	st_400	685123-66-4	O=S(=O)(C1=CC=C(Cl)C=C1)N(CC=2C=NC=CC2)CC3=CC=C(Cl)C=C3	1	93-40-3	O=C(O)CC1=CC=C(OC)C(OC)=C1	20	7727-54-0	O=S(=O)(O)OOS(=O)(=O)O.N	6			0			0	67-68-5	O=S(C)C	0.96774	7732-18-5	O	0.03226	0.01	0	0.98	0
eln044720-046_1_1_c2	in_house	alkylation	minisci	hte_screening	40	18	n2	0.5	16	st_400	685123-66-4	O=S(=O)(C1=CC=C(Cl)C=C1)N(CC=2C=NC=CC2)CC3=CC=C(Cl)C=C3	1	16874-33-2	O=C(O)C1OCCC1	20	7727-54-0	O=S(=O)(O)OOS(=O)(=O)O.N	6			0			0	67-68-5	O=S(C)C	0.96774	7732-18-5	O	0.03226	0.75	0.08	0.18	1
eln044720-046_1_1_c3	in_house	alkylation	minisci	hte_screening	40	18	n2	0.5	16	st_400	685123-66-4	O=S(=O)(C1=CC=C(Cl)C=C1)N(CC=2C=NC=CC2)CC3=CC=C(Cl)C=C3	1	53293-00-8	O=C(O)CCCC#C	20	7727-54-0	O=S(=O)(O)OOS(=O)(=O)O.N	6			0			0	67-68-5	O=S(C)C	0.96774	7732-18-5	O	0.03226	0.03	0	0.98	0
eln044720-046_1_1_c4	in_house	alkylation	minisci	hte_screening	40	18	n2	0.5	16	st_400	685123-66-4	O=S(=O)(C1=CC=C(Cl)C=C1)N(CC=2C=NC=CC2)CC3=CC=C(Cl)C=C3	1	84358-13-4	O=C(OC(C)(C)C)N1CCC(C(=O)O)CC1	20	7727-54-0	O=S(=O)(O)OOS(=O)(=O)O.N	6			0			0	67-68-5	O=S(C)C	0.96774	7732-18-5	O	0.03226	0.03	0.09	0.88	1
eln044720-046_1_1_c5	in_house	alkylation	minisci	hte_screening	40	18	n2	0.5	16	st_400	685123-66-4	O=S(=O)(C1=CC=C(Cl)C=C1)N(CC=2C=NC=CC2)CC3=CC=C(Cl)C=C3	1	84358-12-3	O=C(OC(C)(C)C)N1CCCC(C(=O)O)C1	20	7727-54-0	O=S(=O)(O)OOS(=O)(=O)O.N	6			0			0	67-68-5	O=S(C)C	0.96774	7732-18-5	O	0.03226	0	0.05	0.95	0
eln044720-046_1_1_c6	in_house	alkylation	minisci	hte_screening	40	18	n2	0.5	16	st_400	685123-66-4	O=S(=O)(C1=CC=C(Cl)C=C1)N(CC=2C=NC=CC2)CC3=CC=C(Cl)C=C3	1	59378-75-5	O=C(OC(C)(C)C)N1CCC(C(=O)O)C1	20	7727-54-0	O=S(=O)(O)OOS(=O)(=O)O.N	6			0			0	67-68-5	O=S(C)C	0.96774	7732-18-5	O	0.03226	0	0.07	0.93	1
eln044720-046_1_1_d1	in_house	alkylation	minisci	hte_screening	40	18	n2	0.5	16	st_400	685123-66-4	O=S(=O)(C1=CC=C(Cl)C=C1)N(CC=2C=NC=CC2)CC3=CC=C(Cl)C=C3	1	142253-55-2	O=C(OC(C)(C)C)N1CC(C(=O)O)C1	20	7727-54-0	O=S(=O)(O)OOS(=O)(=O)O.N	6			0			0	67-68-5	O=S(C)C	0.96774	7732-18-5	O	0.03226	0	0.07	0.92	1
eln044720-046_1_1_d2	in_house	alkylation	minisci	hte_screening	40	18	n2	0.5	16	st_400	685123-66-4	O=S(=O)(C1=CC=C(Cl)C=C1)N(CC=2C=NC=CC2)CC3=CC=C(Cl)C=C3	1	51673-83-7	O=C(O)C1OCCCC1	20	7727-54-0	O=S(=O)(O)OOS(=O)(=O)O.N	6			0			0	67-68-5	O=S(C)C	0.96774	7732-18-5	O	0.03226	0.53	0.15	0.32	1
eln044720-046_1_1_d3	in_house	alkylation	minisci	hte_screening	40	18	n2	0.5	16	st_400	685123-66-4	O=S(=O)(C1=CC=C(Cl)C=C1)N(CC=2C=NC=CC2)CC3=CC=C(Cl)C=C3	1	30379-55-6	O=C(O)COCC=1C=CC=CC1	20	7727-54-0	O=S(=O)(O)OOS(=O)(=O)O.N	6			0			0	67-68-5	O=S(C)C	0.96774	7732-18-5	O	0.03226	0.27	0.15	0.58	1
eln044720-046_1_1_d4	in_house	alkylation	minisci	hte_screening	40	18	n2	0.5	16	st_400	685123-66-4	O=S(=O)(C1=CC=C(Cl)C=C1)N(CC=2C=NC=CC2)CC3=CC=C(Cl)C=C3	1	5337-03-1	O=C(O)C1CCOCC1	20	7727-54-0	O=S(=O)(O)OOS(=O)(=O)O.N	6			0			0	67-68-5	O=S(C)C	0.96774	7732-18-5	O	0.03226	0.47	0.14	0.4	1
eln044720-046_1_1_d5	in_house	alkylation	minisci	hte_screening	40	18	n2	0.5	16	st_400	685123-66-4	O=S(=O)(C1=CC=C(Cl)C=C1)N(CC=2C=NC=CC2)CC3=CC=C(Cl)C=C3	1	59433-50-0	O=C(OC(C)(C)C)N1CCCC1C(=O)O	20	7727-54-0	O=S(=O)(O)OOS(=O)(=O)O.N	6			0			0	67-68-5	O=S(C)C	0.96774	7732-18-5	O	0.03226	0	0	1	0
eln044720-046_1_1_d6	in_house	alkylation	minisci	hte_screening	40	18	n2	0.5	16	st_400	685123-66-4	O=S(=O)(C1=CC=C(Cl)C=C1)N(CC=2C=NC=CC2)CC3=CC=C(Cl)C=C3	1	873397-34-3	O=C(O)C1COCCC1	20	7727-54-0	O=S(=O)(O)OOS(=O)(=O)O.N	6			0			0	67-68-5	O=S(C)C	0.96774	7732-18-5	O	0.03226	0.29	0	0.72	1
eln044720-047_1_1_a1	in_house	alkylation	minisci	hte_screening	40	18	n2	0.5	16	st_400	685124-85-0	O=C(NC1=CC=C(Cl)C=C1)C2=CN=C(SC=3C=CC=CC3)C=C2C(F)(F)F	1	89364-31-8	O=C(O)C1COCC1	20	7727-54-0	O=S(=O)(O)OOS(=O)(=O)O.N	6			0			0	67-68-5	O=S(C)C	0.96774	7732-18-5	O	0.03226	0.12	0	0.88	1
eln044720-047_1_1_a2	in_house	alkylation	minisci	hte_screening	40	18	n2	0.5	16	st_400	685124-85-0	O=C(NC1=CC=C(Cl)C=C1)C2=CN=C(SC=3C=CC=CC3)C=C2C(F)(F)F	1	3721-95-7	O=C(O)C1CCC1	20	7727-54-0	O=S(=O)(O)OOS(=O)(=O)O.N	6			0			0	67-68-5	O=S(C)C	0.96774	7732-18-5	O	0.03226	0.4	0.06	0.57	1
eln044720-047_1_1_a3	in_house	alkylation	minisci	hte_screening	40	18	n2	0.5	16	st_400	685124-85-0	O=C(NC1=CC=C(Cl)C=C1)C2=CN=C(SC=3C=CC=CC3)C=C2C(F)(F)F	1	114012-41-8	O=C(O)C1COC1	20	7727-54-0	O=S(=O)(O)OOS(=O)(=O)O.N	6			0			0	67-68-5	O=S(C)C	0.96774	7732-18-5	O	0.03226	0.05	0	0.95	0
eln044720-047_1_1_a4	in_house	alkylation	minisci	hte_screening	40	18	n2	0.5	16	st_400	685124-85-0	O=C(NC1=CC=C(Cl)C=C1)C2=CN=C(SC=3C=CC=CC3)C=C2C(F)(F)F	1	24537-50-6	O=C1NCCC(C(=O)O)C1	20	7727-54-0	O=S(=O)(O)OOS(=O)(=O)O.N	6			0			0	67-68-5	O=S(C)C	0.96774	7732-18-5	O	0.03226	0	0	1	0
eln044720-047_1_1_a5	in_house	alkylation	minisci	hte_screening	40	18	n2	0.5	16	st_400	685124-85-0	O=C(NC1=CC=C(Cl)C=C1)C2=CN=C(SC=3C=CC=CC3)C=C2C(F)(F)F	1	98-89-5	O=C(O)C1CCCCC1	20	7727-54-0	O=S(=O)(O)OOS(=O)(=O)O.N	6			0			0	67-68-5	O=S(C)C	0.96774	7732-18-5	O	0.03226	0.3	0.05	0.65	1
eln044720-047_1_1_a6	in_house	alkylation	minisci	hte_screening	40	18	n2	0.5	16	st_400	685124-85-0	O=C(NC1=CC=C(Cl)C=C1)C2=CN=C(SC=3C=CC=CC3)C=C2C(F)(F)F	1	4771-80-6	O=C(O)C1CC=CCC1	20	7727-54-0	O=S(=O)(O)OOS(=O)(=O)O.N	6			0			0	67-68-5	O=S(C)C	0.96774	7732-18-5	O	0.03226	0.03	0	0.97	0
eln044720-047_1_1_b1	in_house	alkylation	minisci	hte_screening	40	18	n2	0.5	16	st_400	685124-85-0	O=C(NC1=CC=C(Cl)C=C1)C2=CN=C(SC=3C=CC=CC3)C=C2C(F)(F)F	1	3400-45-1	O=C(O)C1CCCC1	20	7727-54-0	O=S(=O)(O)OOS(=O)(=O)O.N	6			0			0	67-68-5	O=S(C)C	0.96774	7732-18-5	O	0.03226	0.11	0	0.88	1
eln044720-047_1_1_b2	in_house	alkylation	minisci	hte_screening	40	18	n2	0.5	16	st_400	685124-85-0	O=C(NC1=CC=C(Cl)C=C1)C2=CN=C(SC=3C=CC=CC3)C=C2C(F)(F)F	1	75-98-9	O=C(O)C(C)(C)C	20	7727-54-0	O=S(=O)(O)OOS(=O)(=O)O.N	6			0			0	67-68-5	O=S(C)C	0.96774	7732-18-5	O	0.03226	0.02	0.1	0.88	1
eln044720-047_1_1_b3	in_house	alkylation	minisci	hte_screening	40	18	n2	0.5	16	st_400	685124-85-0	O=C(NC1=CC=C(Cl)C=C1)C2=CN=C(SC=3C=CC=CC3)C=C2C(F)(F)F	1	224584-18-3	O=C(O)C12CC(C1)(C2)C(F)(F)F	20	7727-54-0	O=S(=O)(O)OOS(=O)(=O)O.N	6			0			0	67-68-5	O=S(C)C	0.96774	7732-18-5	O	0.03226	0.2	0	0.79	1
eln044720-047_1_1_b5	in_house	alkylation	minisci	hte_screening	40	18	n2	0.5	16	st_400	685124-85-0	O=C(NC1=CC=C(Cl)C=C1)C2=CN=C(SC=3C=CC=CC3)C=C2C(F)(F)F	1	122665-97-8	O=C(O)C1CCC(F)(F)CC1	20	7727-54-0	O=S(=O)(O)OOS(=O)(=O)O.N	6			0			0	67-68-5	O=S(C)C	0.96774	7732-18-5	O	0.03226	0.19	0	0.81	1
eln044720-047_1_1_b6	in_house	alkylation	minisci	hte_screening	40	18	n2	0.5	16	st_400	685124-85-0	O=C(NC1=CC=C(Cl)C=C1)C2=CN=C(SC=3C=CC=CC3)C=C2C(F)(F)F	1	79-09-4	O=C(O)CC	20	7727-54-0	O=S(=O)(O)OOS(=O)(=O)O.N	6			0			0	67-68-5	O=S(C)C	0.96774	7732-18-5	O	0.03226	0.16	0.09	0.75	1
eln044720-047_1_1_c1	in_house	alkylation	minisci	hte_screening	40	18	n2	0.5	16	st_400	685124-85-0	O=C(NC1=CC=C(Cl)C=C1)C2=CN=C(SC=3C=CC=CC3)C=C2C(F)(F)F	1	93-40-3	O=C(O)CC1=CC=C(OC)C(OC)=C1	20	7727-54-0	O=S(=O)(O)OOS(=O)(=O)O.N	6			0			0	67-68-5	O=S(C)C	0.96774	7732-18-5	O	0.03226	0	0	1	0
eln044720-047_1_1_c2	in_house	alkylation	minisci	hte_screening	40	18	n2	0.5	16	st_400	685124-85-0	O=C(NC1=CC=C(Cl)C=C1)C2=CN=C(SC=3C=CC=CC3)C=C2C(F)(F)F	1	16874-33-2	O=C(O)C1OCCC1	20	7727-54-0	O=S(=O)(O)OOS(=O)(=O)O.N	6			0			0	67-68-5	O=S(C)C	0.96774	7732-18-5	O	0.03226	0.1	0	0.91	1
eln044720-047_1_1_c3	in_house	alkylation	minisci	hte_screening	40	18	n2	0.5	16	st_400	685124-85-0	O=C(NC1=CC=C(Cl)C=C1)C2=CN=C(SC=3C=CC=CC3)C=C2C(F)(F)F	1	53293-00-8	O=C(O)CCCC#C	20	7727-54-0	O=S(=O)(O)OOS(=O)(=O)O.N	6			0			0	67-68-5	O=S(C)C	0.96774	7732-18-5	O	0.03226	0.02	0	0.98	0
eln044720-047_1_1_c4	in_house	alkylation	minisci	hte_screening	40	18	n2	0.5	16	st_400	685124-85-0	O=C(NC1=CC=C(Cl)C=C1)C2=CN=C(SC=3C=CC=CC3)C=C2C(F)(F)F	1	84358-13-4	O=C(OC(C)(C)C)N1CCC(C(=O)O)CC1	20	7727-54-0	O=S(=O)(O)OOS(=O)(=O)O.N	6			0			0	67-68-5	O=S(C)C	0.96774	7732-18-5	O	0.03226	0	0.02	0.98	0
eln044720-047_1_1_c5	in_house	alkylation	minisci	hte_screening	40	18	n2	0.5	16	st_400	685124-85-0	O=C(NC1=CC=C(Cl)C=C1)C2=CN=C(SC=3C=CC=CC3)C=C2C(F)(F)F	1	84358-12-3	O=C(OC(C)(C)C)N1CCCC(C(=O)O)C1	20	7727-54-0	O=S(=O)(O)OOS(=O)(=O)O.N	6			0			0	67-68-5	O=S(C)C	0.96774	7732-18-5	O	0.03226	0	0	1	0
eln044720-047_1_1_c6	in_house	alkylation	minisci	hte_screening	40	18	n2	0.5	16	st_400	685124-85-0	O=C(NC1=CC=C(Cl)C=C1)C2=CN=C(SC=3C=CC=CC3)C=C2C(F)(F)F	1	59378-75-5	O=C(OC(C)(C)C)N1CCC(C(=O)O)C1	20	7727-54-0	O=S(=O)(O)OOS(=O)(=O)O.N	6			0			0	67-68-5	O=S(C)C	0.96774	7732-18-5	O	0.03226	0.07	0	0.95	1
eln044720-047_1_1_d1	in_house	alkylation	minisci	hte_screening	40	18	n2	0.5	16	st_400	685124-85-0	O=C(NC1=CC=C(Cl)C=C1)C2=CN=C(SC=3C=CC=CC3)C=C2C(F)(F)F	1	142253-55-2	O=C(OC(C)(C)C)N1CC(C(=O)O)C1	20	7727-54-0	O=S(=O)(O)OOS(=O)(=O)O.N	6			0			0	67-68-5	O=S(C)C	0.96774	7732-18-5	O	0.03226	0	0.15	0.83	1
eln044720-047_1_1_d2	in_house	alkylation	minisci	hte_screening	40	18	n2	0.5	16	st_400	685124-85-0	O=C(NC1=CC=C(Cl)C=C1)C2=CN=C(SC=3C=CC=CC3)C=C2C(F)(F)F	1	51673-83-7	O=C(O)C1OCCCC1	20	7727-54-0	O=S(=O)(O)OOS(=O)(=O)O.N	6			0			0	67-68-5	O=S(C)C	0.96774	7732-18-5	O	0.03226	0.07	0	0.92	1
eln044720-047_1_1_d3	in_house	alkylation	minisci	hte_screening	40	18	n2	0.5	16	st_400	685124-85-0	O=C(NC1=CC=C(Cl)C=C1)C2=CN=C(SC=3C=CC=CC3)C=C2C(F)(F)F	1	30379-55-6	O=C(O)COCC=1C=CC=CC1	20	7727-54-0	O=S(=O)(O)OOS(=O)(=O)O.N	6			0			0	67-68-5	O=S(C)C	0.96774	7732-18-5	O	0.03226	0.31	0.06	0.64	1
eln044720-047_1_1_d4	in_house	alkylation	minisci	hte_screening	40	18	n2	0.5	16	st_400	685124-85-0	O=C(NC1=CC=C(Cl)C=C1)C2=CN=C(SC=3C=CC=CC3)C=C2C(F)(F)F	1	5337-03-1	O=C(O)C1CCOCC1	20	7727-54-0	O=S(=O)(O)OOS(=O)(=O)O.N	6			0			0	67-68-5	O=S(C)C	0.96774	7732-18-5	O	0.03226	0.23	0.03	0.75	1
eln044720-047_1_1_d5	in_house	alkylation	minisci	hte_screening	40	18	n2	0.5	16	st_400	685124-85-0	O=C(NC1=CC=C(Cl)C=C1)C2=CN=C(SC=3C=CC=CC3)C=C2C(F)(F)F	1	59433-50-0	O=C(OC(C)(C)C)N1CCCC1C(=O)O	20	7727-54-0	O=S(=O)(O)OOS(=O)(=O)O.N	6			0			0	67-68-5	O=S(C)C	0.96774	7732-18-5	O	0.03226	0	0	1	0
eln044720-047_1_1_d6	in_house	alkylation	minisci	hte_screening	40	18	n2	0.5	16	st_400	685124-85-0	O=C(NC1=CC=C(Cl)C=C1)C2=CN=C(SC=3C=CC=CC3)C=C2C(F)(F)F	1	873397-34-3	O=C(O)C1COCCC1	20	7727-54-0	O=S(=O)(O)OOS(=O)(=O)O.N	6			0			0	67-68-5	O=S(C)C	0.96774	7732-18-5	O	0.03226	0.13	0	0.87	1
eln044720-048_1_1_a1	in_house	alkylation	minisci	hte_screening	40	18	n2	0.5	16	st_400	69076-65-9	O=C1C=2C=CC=CC2C(=O)N1C=3C=CN=CC3	1	89364-31-8	O=C(O)C1COCC1	20	7727-54-0	O=S(=O)(O)OOS(=O)(=O)O.N	6			0			0	67-68-5	O=S(C)C	0.96774	7732-18-5	O	0.03226	0.32	0.1	0.58	1
eln044720-048_1_1_a2	in_house	alkylation	minisci	hte_screening	40	18	n2	0.5	16	st_400	69076-65-9	O=C1C=2C=CC=CC2C(=O)N1C=3C=CN=CC3	1	3721-95-7	O=C(O)C1CCC1	20	7727-54-0	O=S(=O)(O)OOS(=O)(=O)O.N	6			0			0	67-68-5	O=S(C)C	0.96774	7732-18-5	O	0.03226	0.44	0.19	0.36	1
eln044720-048_1_1_a3	in_house	alkylation	minisci	hte_screening	40	18	n2	0.5	16	st_400	69076-65-9	O=C1C=2C=CC=CC2C(=O)N1C=3C=CN=CC3	1	114012-41-8	O=C(O)C1COC1	20	7727-54-0	O=S(=O)(O)OOS(=O)(=O)O.N	6			0			0	67-68-5	O=S(C)C	0.96774	7732-18-5	O	0.03226	0.22	0.02	0.76	1
eln044720-048_1_1_a4	in_house	alkylation	minisci	hte_screening	40	18	n2	0.5	16	st_400	69076-65-9	O=C1C=2C=CC=CC2C(=O)N1C=3C=CN=CC3	1	24537-50-6	O=C1NCCC(C(=O)O)C1	20	7727-54-0	O=S(=O)(O)OOS(=O)(=O)O.N	6			0			0	67-68-5	O=S(C)C	0.96774	7732-18-5	O	0.03226	0.02	0	0.98	0
eln044720-048_1_1_a5	in_house	alkylation	minisci	hte_screening	40	18	n2	0.5	16	st_400	69076-65-9	O=C1C=2C=CC=CC2C(=O)N1C=3C=CN=CC3	1	98-89-5	O=C(O)C1CCCCC1	20	7727-54-0	O=S(=O)(O)OOS(=O)(=O)O.N	6			0			0	67-68-5	O=S(C)C	0.96774	7732-18-5	O	0.03226	0.35	0.27	0.38	1
eln044720-048_1_1_a6	in_house	alkylation	minisci	hte_screening	40	18	n2	0.5	16	st_400	69076-65-9	O=C1C=2C=CC=CC2C(=O)N1C=3C=CN=CC3	1	4771-80-6	O=C(O)C1CC=CCC1	20	7727-54-0	O=S(=O)(O)OOS(=O)(=O)O.N	6			0			0	67-68-5	O=S(C)C	0.96774	7732-18-5	O	0.03226	0.14	0	0.85	1
eln044720-048_1_1_b1	in_house	alkylation	minisci	hte_screening	40	18	n2	0.5	16	st_400	69076-65-9	O=C1C=2C=CC=CC2C(=O)N1C=3C=CN=CC3	1	3400-45-1	O=C(O)C1CCCC1	20	7727-54-0	O=S(=O)(O)OOS(=O)(=O)O.N	6			0			0	67-68-5	O=S(C)C	0.96774	7732-18-5	O	0.03226	0.39	0.08	0.52	1
eln044720-048_1_1_b2	in_house	alkylation	minisci	hte_screening	40	18	n2	0.5	16	st_400	69076-65-9	O=C1C=2C=CC=CC2C(=O)N1C=3C=CN=CC3	1	75-98-9	O=C(O)C(C)(C)C	20	7727-54-0	O=S(=O)(O)OOS(=O)(=O)O.N	6			0			0	67-68-5	O=S(C)C	0.96774	7732-18-5	O	0.03226	0.16	0.75	0.09	1
eln044720-048_1_1_b3	in_house	alkylation	minisci	hte_screening	40	18	n2	0.5	16	st_400	69076-65-9	O=C1C=2C=CC=CC2C(=O)N1C=3C=CN=CC3	1	224584-18-3	O=C(O)C12CC(C1)(C2)C(F)(F)F	20	7727-54-0	O=S(=O)(O)OOS(=O)(=O)O.N	6			0			0	67-68-5	O=S(C)C	0.96774	7732-18-5	O	0.03226	0.31	0	0.69	1
eln044720-048_1_1_b5	in_house	alkylation	minisci	hte_screening	40	18	n2	0.5	16	st_400	69076-65-9	O=C1C=2C=CC=CC2C(=O)N1C=3C=CN=CC3	1	122665-97-8	O=C(O)C1CCC(F)(F)CC1	20	7727-54-0	O=S(=O)(O)OOS(=O)(=O)O.N	6			0			0	67-68-5	O=S(C)C	0.96774	7732-18-5	O	0.03226	0.43	0.11	0.46	1
eln044720-048_1_1_b6	in_house	alkylation	minisci	hte_screening	40	18	n2	0.5	16	st_400	69076-65-9	O=C1C=2C=CC=CC2C(=O)N1C=3C=CN=CC3	1	79-09-4	O=C(O)CC	20	7727-54-0	O=S(=O)(O)OOS(=O)(=O)O.N	6			0			0	67-68-5	O=S(C)C	0.96774	7732-18-5	O	0.03226	0.38	0.14	0.48	1
eln044720-048_1_1_c1	in_house	alkylation	minisci	hte_screening	40	18	n2	0.5	16	st_400	69076-65-9	O=C1C=2C=CC=CC2C(=O)N1C=3C=CN=CC3	1	93-40-3	O=C(O)CC1=CC=C(OC)C(OC)=C1	20	7727-54-0	O=S(=O)(O)OOS(=O)(=O)O.N	6			0			0	67-68-5	O=S(C)C	0.96774	7732-18-5	O	0.03226	0.02	0	0.96	0
eln044720-048_1_1_c2	in_house	alkylation	minisci	hte_screening	40	18	n2	0.5	16	st_400	69076-65-9	O=C1C=2C=CC=CC2C(=O)N1C=3C=CN=CC3	1	16874-33-2	O=C(O)C1OCCC1	20	7727-54-0	O=S(=O)(O)OOS(=O)(=O)O.N	6			0			0	67-68-5	O=S(C)C	0.96774	7732-18-5	O	0.03226	0.6	0.24	0.17	1
eln044720-048_1_1_c3	in_house	alkylation	minisci	hte_screening	40	18	n2	0.5	16	st_400	69076-65-9	O=C1C=2C=CC=CC2C(=O)N1C=3C=CN=CC3	1	53293-00-8	O=C(O)CCCC#C	20	7727-54-0	O=S(=O)(O)OOS(=O)(=O)O.N	6			0			0	67-68-5	O=S(C)C	0.96774	7732-18-5	O	0.03226	0.08	0	0.91	1
eln044720-048_1_1_c4	in_house	alkylation	minisci	hte_screening	40	18	n2	0.5	16	st_400	69076-65-9	O=C1C=2C=CC=CC2C(=O)N1C=3C=CN=CC3	1	84358-13-4	O=C(OC(C)(C)C)N1CCC(C(=O)O)CC1	20	7727-54-0	O=S(=O)(O)OOS(=O)(=O)O.N	6			0			0	67-68-5	O=S(C)C	0.96774	7732-18-5	O	0.03226	0	0.05	0.95	0
eln044720-048_1_1_c5	in_house	alkylation	minisci	hte_screening	40	18	n2	0.5	16	st_400	69076-65-9	O=C1C=2C=CC=CC2C(=O)N1C=3C=CN=CC3	1	84358-12-3	O=C(OC(C)(C)C)N1CCCC(C(=O)O)C1	20	7727-54-0	O=S(=O)(O)OOS(=O)(=O)O.N	6			0			0	67-68-5	O=S(C)C	0.96774	7732-18-5	O	0.03226	0	0.04	0.96	0
eln044720-048_1_1_c6	in_house	alkylation	minisci	hte_screening	40	18	n2	0.5	16	st_400	69076-65-9	O=C1C=2C=CC=CC2C(=O)N1C=3C=CN=CC3	1	59378-75-5	O=C(OC(C)(C)C)N1CCC(C(=O)O)C1	20	7727-54-0	O=S(=O)(O)OOS(=O)(=O)O.N	6			0			0	67-68-5	O=S(C)C	0.96774	7732-18-5	O	0.03226	0	0.07	0.94	1
eln044720-048_1_1_d1	in_house	alkylation	minisci	hte_screening	40	18	n2	0.5	16	st_400	69076-65-9	O=C1C=2C=CC=CC2C(=O)N1C=3C=CN=CC3	1	142253-55-2	O=C(OC(C)(C)C)N1CC(C(=O)O)C1	20	7727-54-0	O=S(=O)(O)OOS(=O)(=O)O.N	6			0			0	67-68-5	O=S(C)C	0.96774	7732-18-5	O	0.03226	0	0.16	0.83	1
eln044720-048_1_1_d2	in_house	alkylation	minisci	hte_screening	40	18	n2	0.5	16	st_400	69076-65-9	O=C1C=2C=CC=CC2C(=O)N1C=3C=CN=CC3	1	51673-83-7	O=C(O)C1OCCCC1	20	7727-54-0	O=S(=O)(O)OOS(=O)(=O)O.N	6			0			0	67-68-5	O=S(C)C	0.96774	7732-18-5	O	0.03226	0.48	0.17	0.34	1
eln044720-048_1_1_d3	in_house	alkylation	minisci	hte_screening	40	18	n2	0.5	16	st_400	69076-65-9	O=C1C=2C=CC=CC2C(=O)N1C=3C=CN=CC3	1	30379-55-6	O=C(O)COCC=1C=CC=CC1	20	7727-54-0	O=S(=O)(O)OOS(=O)(=O)O.N	6			0			0	67-68-5	O=S(C)C	0.96774	7732-18-5	O	0.03226	0.15	0.13	0.72	1
eln044720-048_1_1_d4	in_house	alkylation	minisci	hte_screening	40	18	n2	0.5	16	st_400	69076-65-9	O=C1C=2C=CC=CC2C(=O)N1C=3C=CN=CC3	1	5337-03-1	O=C(O)C1CCOCC1	20	7727-54-0	O=S(=O)(O)OOS(=O)(=O)O.N	6			0			0	67-68-5	O=S(C)C	0.96774	7732-18-5	O	0.03226	0.41	0.36	0.21	1
eln044720-048_1_1_d5	in_house	alkylation	minisci	hte_screening	40	18	n2	0.5	16	st_400	69076-65-9	O=C1C=2C=CC=CC2C(=O)N1C=3C=CN=CC3	1	59433-50-0	O=C(OC(C)(C)C)N1CCCC1C(=O)O	20	7727-54-0	O=S(=O)(O)OOS(=O)(=O)O.N	6			0			0	67-68-5	O=S(C)C	0.96774	7732-18-5	O	0.03226	0.04	0	0.96	0
eln044720-048_1_1_d6	in_house	alkylation	minisci	hte_screening	40	18	n2	0.5	16	st_400	69076-65-9	O=C1C=2C=CC=CC2C(=O)N1C=3C=CN=CC3	1	873397-34-3	O=C(O)C1COCCC1	20	7727-54-0	O=S(=O)(O)OOS(=O)(=O)O.N	6			0			0	67-68-5	O=S(C)C	0.96774	7732-18-5	O	0.03226	0.36	0.13	0.52	1
eln044720-049_1_1_a1	in_house	alkylation	minisci	hte_screening	40	18	n2	0.5	16	st_400	685112-46-3	O=C(NC1=CC=C(Cl)C=C1)C=2C(=NC=CC2C(F)(F)F)OC=3C=CC=CC3	1	89364-31-8	O=C(O)C1COCC1	20	7727-54-0	O=S(=O)(O)OOS(=O)(=O)O.N	6			0			0	67-68-5	O=S(C)C	0.96774	7732-18-5	O	0.03226	0.21	0	0.79	1
eln044720-049_1_1_a2	in_house	alkylation	minisci	hte_screening	40	18	n2	0.5	16	st_400	685112-46-3	O=C(NC1=CC=C(Cl)C=C1)C=2C(=NC=CC2C(F)(F)F)OC=3C=CC=CC3	1	3721-95-7	O=C(O)C1CCC1	20	7727-54-0	O=S(=O)(O)OOS(=O)(=O)O.N	6			0			0	67-68-5	O=S(C)C	0.96774	7732-18-5	O	0.03226	0.48	0.02	0.49	1
eln044720-049_1_1_a3	in_house	alkylation	minisci	hte_screening	40	18	n2	0.5	16	st_400	685112-46-3	O=C(NC1=CC=C(Cl)C=C1)C=2C(=NC=CC2C(F)(F)F)OC=3C=CC=CC3	1	114012-41-8	O=C(O)C1COC1	20	7727-54-0	O=S(=O)(O)OOS(=O)(=O)O.N	6			0			0	67-68-5	O=S(C)C	0.96774	7732-18-5	O	0.03226	0.02	0	0.98	0
eln044720-049_1_1_a4	in_house	alkylation	minisci	hte_screening	40	18	n2	0.5	16	st_400	685112-46-3	O=C(NC1=CC=C(Cl)C=C1)C=2C(=NC=CC2C(F)(F)F)OC=3C=CC=CC3	1	24537-50-6	O=C1NCCC(C(=O)O)C1	20	7727-54-0	O=S(=O)(O)OOS(=O)(=O)O.N	6			0			0	67-68-5	O=S(C)C	0.96774	7732-18-5	O	0.03226	0.02	0	0.98	0
eln044720-049_1_1_a5	in_house	alkylation	minisci	hte_screening	40	18	n2	0.5	16	st_400	685112-46-3	O=C(NC1=CC=C(Cl)C=C1)C=2C(=NC=CC2C(F)(F)F)OC=3C=CC=CC3	1	98-89-5	O=C(O)C1CCCCC1	20	7727-54-0	O=S(=O)(O)OOS(=O)(=O)O.N	6			0			0	67-68-5	O=S(C)C	0.96774	7732-18-5	O	0.03226	0.34	0	0.66	1
eln044720-049_1_1_a6	in_house	alkylation	minisci	hte_screening	40	18	n2	0.5	16	st_400	685112-46-3	O=C(NC1=CC=C(Cl)C=C1)C=2C(=NC=CC2C(F)(F)F)OC=3C=CC=CC3	1	4771-80-6	O=C(O)C1CC=CCC1	20	7727-54-0	O=S(=O)(O)OOS(=O)(=O)O.N	6			0			0	67-68-5	O=S(C)C	0.96774	7732-18-5	O	0.03226	0.04	0	0.96	0
eln044720-049_1_1_b1	in_house	alkylation	minisci	hte_screening	40	18	n2	0.5	16	st_400	685112-46-3	O=C(NC1=CC=C(Cl)C=C1)C=2C(=NC=CC2C(F)(F)F)OC=3C=CC=CC3	1	3400-45-1	O=C(O)C1CCCC1	20	7727-54-0	O=S(=O)(O)OOS(=O)(=O)O.N	6			0			0	67-68-5	O=S(C)C	0.96774	7732-18-5	O	0.03226	0.16	0	0.84	1
eln044720-049_1_1_b2	in_house	alkylation	minisci	hte_screening	40	18	n2	0.5	16	st_400	685112-46-3	O=C(NC1=CC=C(Cl)C=C1)C=2C(=NC=CC2C(F)(F)F)OC=3C=CC=CC3	1	75-98-9	O=C(O)C(C)(C)C	20	7727-54-0	O=S(=O)(O)OOS(=O)(=O)O.N	6			0			0	67-68-5	O=S(C)C	0.96774	7732-18-5	O	0.03226	0.06	0	0.94	1
eln044720-049_1_1_b3	in_house	alkylation	minisci	hte_screening	40	18	n2	0.5	16	st_400	685112-46-3	O=C(NC1=CC=C(Cl)C=C1)C=2C(=NC=CC2C(F)(F)F)OC=3C=CC=CC3	1	224584-18-3	O=C(O)C12CC(C1)(C2)C(F)(F)F	20	7727-54-0	O=S(=O)(O)OOS(=O)(=O)O.N	6			0			0	67-68-5	O=S(C)C	0.96774	7732-18-5	O	0.03226	0.15	0	0.87	1
eln044720-049_1_1_b5	in_house	alkylation	minisci	hte_screening	40	18	n2	0.5	16	st_400	685112-46-3	O=C(NC1=CC=C(Cl)C=C1)C=2C(=NC=CC2C(F)(F)F)OC=3C=CC=CC3	1	122665-97-8	O=C(O)C1CCC(F)(F)CC1	20	7727-54-0	O=S(=O)(O)OOS(=O)(=O)O.N	6			0			0	67-68-5	O=S(C)C	0.96774	7732-18-5	O	0.03226	0.27	0	0.74	1
eln044720-049_1_1_b6	in_house	alkylation	minisci	hte_screening	40	18	n2	0.5	16	st_400	685112-46-3	O=C(NC1=CC=C(Cl)C=C1)C=2C(=NC=CC2C(F)(F)F)OC=3C=CC=CC3	1	79-09-4	O=C(O)CC	20	7727-54-0	O=S(=O)(O)OOS(=O)(=O)O.N	6			0			0	67-68-5	O=S(C)C	0.96774	7732-18-5	O	0.03226	0.21	0	0.79	1
eln044720-049_1_1_c1	in_house	alkylation	minisci	hte_screening	40	18	n2	0.5	16	st_400	685112-46-3	O=C(NC1=CC=C(Cl)C=C1)C=2C(=NC=CC2C(F)(F)F)OC=3C=CC=CC3	1	93-40-3	O=C(O)CC1=CC=C(OC)C(OC)=C1	20	7727-54-0	O=S(=O)(O)OOS(=O)(=O)O.N	6			0			0	67-68-5	O=S(C)C	0.96774	7732-18-5	O	0.03226	0	0.02	0.97	0
eln044720-049_1_1_c2	in_house	alkylation	minisci	hte_screening	40	18	n2	0.5	16	st_400	685112-46-3	O=C(NC1=CC=C(Cl)C=C1)C=2C(=NC=CC2C(F)(F)F)OC=3C=CC=CC3	1	16874-33-2	O=C(O)C1OCCC1	20	7727-54-0	O=S(=O)(O)OOS(=O)(=O)O.N	6			0			0	67-68-5	O=S(C)C	0.96774	7732-18-5	O	0.03226	0.01	0	0.99	0
eln044720-049_1_1_c3	in_house	alkylation	minisci	hte_screening	40	18	n2	0.5	16	st_400	685112-46-3	O=C(NC1=CC=C(Cl)C=C1)C=2C(=NC=CC2C(F)(F)F)OC=3C=CC=CC3	1	53293-00-8	O=C(O)CCCC#C	20	7727-54-0	O=S(=O)(O)OOS(=O)(=O)O.N	6			0			0	67-68-5	O=S(C)C	0.96774	7732-18-5	O	0.03226	0.03	0	0.97	0
eln044720-049_1_1_c4	in_house	alkylation	minisci	hte_screening	40	18	n2	0.5	16	st_400	685112-46-3	O=C(NC1=CC=C(Cl)C=C1)C=2C(=NC=CC2C(F)(F)F)OC=3C=CC=CC3	1	84358-13-4	O=C(OC(C)(C)C)N1CCC(C(=O)O)CC1	20	7727-54-0	O=S(=O)(O)OOS(=O)(=O)O.N	6			0			0	67-68-5	O=S(C)C	0.96774	7732-18-5	O	0.03226	0	0	1	0
eln044720-049_1_1_c5	in_house	alkylation	minisci	hte_screening	40	18	n2	0.5	16	st_400	685112-46-3	O=C(NC1=CC=C(Cl)C=C1)C=2C(=NC=CC2C(F)(F)F)OC=3C=CC=CC3	1	84358-12-3	O=C(OC(C)(C)C)N1CCCC(C(=O)O)C1	20	7727-54-0	O=S(=O)(O)OOS(=O)(=O)O.N	6			0			0	67-68-5	O=S(C)C	0.96774	7732-18-5	O	0.03226	0	0	1	0
eln044720-049_1_1_c6	in_house	alkylation	minisci	hte_screening	40	18	n2	0.5	16	st_400	685112-46-3	O=C(NC1=CC=C(Cl)C=C1)C=2C(=NC=CC2C(F)(F)F)OC=3C=CC=CC3	1	59378-75-5	O=C(OC(C)(C)C)N1CCC(C(=O)O)C1	20	7727-54-0	O=S(=O)(O)OOS(=O)(=O)O.N	6			0			0	67-68-5	O=S(C)C	0.96774	7732-18-5	O	0.03226	0	0.12	0.87	1
eln044720-049_1_1_d1	in_house	alkylation	minisci	hte_screening	40	18	n2	0.5	16	st_400	685112-46-3	O=C(NC1=CC=C(Cl)C=C1)C=2C(=NC=CC2C(F)(F)F)OC=3C=CC=CC3	1	142253-55-2	O=C(OC(C)(C)C)N1CC(C(=O)O)C1	20	7727-54-0	O=S(=O)(O)OOS(=O)(=O)O.N	6			0			0	67-68-5	O=S(C)C	0.96774	7732-18-5	O	0.03226	0	0.25	0.76	1
eln044720-049_1_1_d2	in_house	alkylation	minisci	hte_screening	40	18	n2	0.5	16	st_400	685112-46-3	O=C(NC1=CC=C(Cl)C=C1)C=2C(=NC=CC2C(F)(F)F)OC=3C=CC=CC3	1	51673-83-7	O=C(O)C1OCCCC1	20	7727-54-0	O=S(=O)(O)OOS(=O)(=O)O.N	6			0			0	67-68-5	O=S(C)C	0.96774	7732-18-5	O	0.03226	0.14	0	0.86	1
eln044720-049_1_1_d3	in_house	alkylation	minisci	hte_screening	40	18	n2	0.5	16	st_400	685112-46-3	O=C(NC1=CC=C(Cl)C=C1)C=2C(=NC=CC2C(F)(F)F)OC=3C=CC=CC3	1	30379-55-6	O=C(O)COCC=1C=CC=CC1	20	7727-54-0	O=S(=O)(O)OOS(=O)(=O)O.N	6			0			0	67-68-5	O=S(C)C	0.96774	7732-18-5	O	0.03226	0.18	0	0.83	1
eln044720-049_1_1_d4	in_house	alkylation	minisci	hte_screening	40	18	n2	0.5	16	st_400	685112-46-3	O=C(NC1=CC=C(Cl)C=C1)C=2C(=NC=CC2C(F)(F)F)OC=3C=CC=CC3	1	5337-03-1	O=C(O)C1CCOCC1	20	7727-54-0	O=S(=O)(O)OOS(=O)(=O)O.N	6			0			0	67-68-5	O=S(C)C	0.96774	7732-18-5	O	0.03226	0.31	0	0.68	1
eln044720-049_1_1_d5	in_house	alkylation	minisci	hte_screening	40	18	n2	0.5	16	st_400	685112-46-3	O=C(NC1=CC=C(Cl)C=C1)C=2C(=NC=CC2C(F)(F)F)OC=3C=CC=CC3	1	59433-50-0	O=C(OC(C)(C)C)N1CCCC1C(=O)O	20	7727-54-0	O=S(=O)(O)OOS(=O)(=O)O.N	6			0			0	67-68-5	O=S(C)C	0.96774	7732-18-5	O	0.03226	0	0	1	0
eln044720-049_1_1_d6	in_house	alkylation	minisci	hte_screening	40	18	n2	0.5	16	st_400	685112-46-3	O=C(NC1=CC=C(Cl)C=C1)C=2C(=NC=CC2C(F)(F)F)OC=3C=CC=CC3	1	873397-34-3	O=C(O)C1COCCC1	20	7727-54-0	O=S(=O)(O)OOS(=O)(=O)O.N	6			0			0	67-68-5	O=S(C)C	0.96774	7732-18-5	O	0.03226	0.25	0	0.75	1
eln044720-050_1_1_a1	in_house	alkylation	minisci	hte_screening	40	18	n2	0.5	16	st_400	882253-85-2	O=C(N=S(=O)(C1=CC=C(C=C1)C)C)C2=CC=CN=C2OC=3C=CC=CC3	1	89364-31-8	O=C(O)C1COCC1	20	7727-54-0	O=S(=O)(O)OOS(=O)(=O)O.N	6			0			0	67-68-5	O=S(C)C	0.96774	7732-18-5	O	0.03226	0.16	0	0.84	1
eln044720-050_1_1_a2	in_house	alkylation	minisci	hte_screening	40	18	n2	0.5	16	st_400	882253-85-2	O=C(N=S(=O)(C1=CC=C(C=C1)C)C)C2=CC=CN=C2OC=3C=CC=CC3	1	3721-95-7	O=C(O)C1CCC1	20	7727-54-0	O=S(=O)(O)OOS(=O)(=O)O.N	6			0			0	67-68-5	O=S(C)C	0.96774	7732-18-5	O	0.03226	0.41	0.01	0.58	1
eln044720-050_1_1_a3	in_house	alkylation	minisci	hte_screening	40	18	n2	0.5	16	st_400	882253-85-2	O=C(N=S(=O)(C1=CC=C(C=C1)C)C)C2=CC=CN=C2OC=3C=CC=CC3	1	114012-41-8	O=C(O)C1COC1	20	7727-54-0	O=S(=O)(O)OOS(=O)(=O)O.N	6			0			0	67-68-5	O=S(C)C	0.96774	7732-18-5	O	0.03226	0.05	0	0.94	0
eln044720-050_1_1_a4	in_house	alkylation	minisci	hte_screening	40	18	n2	0.5	16	st_400	882253-85-2	O=C(N=S(=O)(C1=CC=C(C=C1)C)C)C2=CC=CN=C2OC=3C=CC=CC3	1	24537-50-6	O=C1NCCC(C(=O)O)C1	20	7727-54-0	O=S(=O)(O)OOS(=O)(=O)O.N	6			0			0	67-68-5	O=S(C)C	0.96774	7732-18-5	O	0.03226	0.01	0	0.99	0
eln044720-050_1_1_a5	in_house	alkylation	minisci	hte_screening	40	18	n2	0.5	16	st_400	882253-85-2	O=C(N=S(=O)(C1=CC=C(C=C1)C)C)C2=CC=CN=C2OC=3C=CC=CC3	1	98-89-5	O=C(O)C1CCCCC1	20	7727-54-0	O=S(=O)(O)OOS(=O)(=O)O.N	6			0			0	67-68-5	O=S(C)C	0.96774	7732-18-5	O	0.03226	0.27	0	0.73	1
eln044720-050_1_1_a6	in_house	alkylation	minisci	hte_screening	40	18	n2	0.5	16	st_400	882253-85-2	O=C(N=S(=O)(C1=CC=C(C=C1)C)C)C2=CC=CN=C2OC=3C=CC=CC3	1	4771-80-6	O=C(O)C1CC=CCC1	20	7727-54-0	O=S(=O)(O)OOS(=O)(=O)O.N	6			0			0	67-68-5	O=S(C)C	0.96774	7732-18-5	O	0.03226	0.03	0	0.97	0
eln044720-050_1_1_b1	in_house	alkylation	minisci	hte_screening	40	18	n2	0.5	16	st_400	882253-85-2	O=C(N=S(=O)(C1=CC=C(C=C1)C)C)C2=CC=CN=C2OC=3C=CC=CC3	1	3400-45-1	O=C(O)C1CCCC1	20	7727-54-0	O=S(=O)(O)OOS(=O)(=O)O.N	6			0			0	67-68-5	O=S(C)C	0.96774	7732-18-5	O	0.03226	0.15	0	0.84	1
eln044720-050_1_1_b2	in_house	alkylation	minisci	hte_screening	40	18	n2	0.5	16	st_400	882253-85-2	O=C(N=S(=O)(C1=CC=C(C=C1)C)C)C2=CC=CN=C2OC=3C=CC=CC3	1	75-98-9	O=C(O)C(C)(C)C	20	7727-54-0	O=S(=O)(O)OOS(=O)(=O)O.N	6			0			0	67-68-5	O=S(C)C	0.96774	7732-18-5	O	0.03226	0.16	0	0.84	1
eln044720-050_1_1_b3	in_house	alkylation	minisci	hte_screening	40	18	n2	0.5	16	st_400	882253-85-2	O=C(N=S(=O)(C1=CC=C(C=C1)C)C)C2=CC=CN=C2OC=3C=CC=CC3	1	224584-18-3	O=C(O)C12CC(C1)(C2)C(F)(F)F	20	7727-54-0	O=S(=O)(O)OOS(=O)(=O)O.N	6			0			0	67-68-5	O=S(C)C	0.96774	7732-18-5	O	0.03226	0.15	0	0.85	1
eln044720-050_1_1_b5	in_house	alkylation	minisci	hte_screening	40	18	n2	0.5	16	st_400	882253-85-2	O=C(N=S(=O)(C1=CC=C(C=C1)C)C)C2=CC=CN=C2OC=3C=CC=CC3	1	122665-97-8	O=C(O)C1CCC(F)(F)CC1	20	7727-54-0	O=S(=O)(O)OOS(=O)(=O)O.N	6			0			0	67-68-5	O=S(C)C	0.96774	7732-18-5	O	0.03226	0.2	0	0.8	1
eln044720-050_1_1_b6	in_house	alkylation	minisci	hte_screening	40	18	n2	0.5	16	st_400	882253-85-2	O=C(N=S(=O)(C1=CC=C(C=C1)C)C)C2=CC=CN=C2OC=3C=CC=CC3	1	79-09-4	O=C(O)CC	20	7727-54-0	O=S(=O)(O)OOS(=O)(=O)O.N	6			0			0	67-68-5	O=S(C)C	0.96774	7732-18-5	O	0.03226	0.19	0	0.81	1
eln044720-050_1_1_c1	in_house	alkylation	minisci	hte_screening	40	18	n2	0.5	16	st_400	882253-85-2	O=C(N=S(=O)(C1=CC=C(C=C1)C)C)C2=CC=CN=C2OC=3C=CC=CC3	1	93-40-3	O=C(O)CC1=CC=C(OC)C(OC)=C1	20	7727-54-0	O=S(=O)(O)OOS(=O)(=O)O.N	6			0			0	67-68-5	O=S(C)C	0.96774	7732-18-5	O	0.03226	0	0	1	0
eln044720-050_1_1_c2	in_house	alkylation	minisci	hte_screening	40	18	n2	0.5	16	st_400	882253-85-2	O=C(N=S(=O)(C1=CC=C(C=C1)C)C)C2=CC=CN=C2OC=3C=CC=CC3	1	16874-33-2	O=C(O)C1OCCC1	20	7727-54-0	O=S(=O)(O)OOS(=O)(=O)O.N	6			0			0	67-68-5	O=S(C)C	0.96774	7732-18-5	O	0.03226	0.02	0	0.98	0
eln044720-050_1_1_c3	in_house	alkylation	minisci	hte_screening	40	18	n2	0.5	16	st_400	882253-85-2	O=C(N=S(=O)(C1=CC=C(C=C1)C)C)C2=CC=CN=C2OC=3C=CC=CC3	1	53293-00-8	O=C(O)CCCC#C	20	7727-54-0	O=S(=O)(O)OOS(=O)(=O)O.N	6			0			0	67-68-5	O=S(C)C	0.96774	7732-18-5	O	0.03226	0.02	0	0.98	0
eln044720-050_1_1_c4	in_house	alkylation	minisci	hte_screening	40	18	n2	0.5	16	st_400	882253-85-2	O=C(N=S(=O)(C1=CC=C(C=C1)C)C)C2=CC=CN=C2OC=3C=CC=CC3	1	84358-13-4	O=C(OC(C)(C)C)N1CCC(C(=O)O)CC1	20	7727-54-0	O=S(=O)(O)OOS(=O)(=O)O.N	6			0			0	67-68-5	O=S(C)C	0.96774	7732-18-5	O	0.03226	0	0.09	0.92	1
eln044720-050_1_1_c5	in_house	alkylation	minisci	hte_screening	40	18	n2	0.5	16	st_400	882253-85-2	O=C(N=S(=O)(C1=CC=C(C=C1)C)C)C2=CC=CN=C2OC=3C=CC=CC3	1	84358-12-3	O=C(OC(C)(C)C)N1CCCC(C(=O)O)C1	20	7727-54-0	O=S(=O)(O)OOS(=O)(=O)O.N	6			0			0	67-68-5	O=S(C)C	0.96774	7732-18-5	O	0.03226	0	0.06	0.96	1
eln044720-050_1_1_c6	in_house	alkylation	minisci	hte_screening	40	18	n2	0.5	16	st_400	882253-85-2	O=C(N=S(=O)(C1=CC=C(C=C1)C)C)C2=CC=CN=C2OC=3C=CC=CC3	1	59378-75-5	O=C(OC(C)(C)C)N1CCC(C(=O)O)C1	20	7727-54-0	O=S(=O)(O)OOS(=O)(=O)O.N	6			0			0	67-68-5	O=S(C)C	0.96774	7732-18-5	O	0.03226	0	0.08	0.92	1
eln044720-050_1_1_d1	in_house	alkylation	minisci	hte_screening	40	18	n2	0.5	16	st_400	882253-85-2	O=C(N=S(=O)(C1=CC=C(C=C1)C)C)C2=CC=CN=C2OC=3C=CC=CC3	1	142253-55-2	O=C(OC(C)(C)C)N1CC(C(=O)O)C1	20	7727-54-0	O=S(=O)(O)OOS(=O)(=O)O.N	6			0			0	67-68-5	O=S(C)C	0.96774	7732-18-5	O	0.03226	0.08	0.15	0.75	1
eln044720-050_1_1_d2	in_house	alkylation	minisci	hte_screening	40	18	n2	0.5	16	st_400	882253-85-2	O=C(N=S(=O)(C1=CC=C(C=C1)C)C)C2=CC=CN=C2OC=3C=CC=CC3	1	51673-83-7	O=C(O)C1OCCCC1	20	7727-54-0	O=S(=O)(O)OOS(=O)(=O)O.N	6			0			0	67-68-5	O=S(C)C	0.96774	7732-18-5	O	0.03226	0.1	0	0.9	1
eln044720-050_1_1_d3	in_house	alkylation	minisci	hte_screening	40	18	n2	0.5	16	st_400	882253-85-2	O=C(N=S(=O)(C1=CC=C(C=C1)C)C)C2=CC=CN=C2OC=3C=CC=CC3	1	30379-55-6	O=C(O)COCC=1C=CC=CC1	20	7727-54-0	O=S(=O)(O)OOS(=O)(=O)O.N	6			0			0	67-68-5	O=S(C)C	0.96774	7732-18-5	O	0.03226	0.07	0	0.94	1
eln044720-050_1_1_d4	in_house	alkylation	minisci	hte_screening	40	18	n2	0.5	16	st_400	882253-85-2	O=C(N=S(=O)(C1=CC=C(C=C1)C)C)C2=CC=CN=C2OC=3C=CC=CC3	1	5337-03-1	O=C(O)C1CCOCC1	20	7727-54-0	O=S(=O)(O)OOS(=O)(=O)O.N	6			0			0	67-68-5	O=S(C)C	0.96774	7732-18-5	O	0.03226	0.21	0	0.79	1
eln044720-050_1_1_d5	in_house	alkylation	minisci	hte_screening	40	18	n2	0.5	16	st_400	882253-85-2	O=C(N=S(=O)(C1=CC=C(C=C1)C)C)C2=CC=CN=C2OC=3C=CC=CC3	1	59433-50-0	O=C(OC(C)(C)C)N1CCCC1C(=O)O	20	7727-54-0	O=S(=O)(O)OOS(=O)(=O)O.N	6			0			0	67-68-5	O=S(C)C	0.96774	7732-18-5	O	0.03226	0	0	1	0
eln044720-050_1_1_d6	in_house	alkylation	minisci	hte_screening	40	18	n2	0.5	16	st_400	882253-85-2	O=C(N=S(=O)(C1=CC=C(C=C1)C)C)C2=CC=CN=C2OC=3C=CC=CC3	1	873397-34-3	O=C(O)C1COCCC1	20	7727-54-0	O=S(=O)(O)OOS(=O)(=O)O.N	6			0			0	67-68-5	O=S(C)C	0.96774	7732-18-5	O	0.03226	0.18	0	0.81	1
eln044720-051_1_1_a1	in_house	alkylation	minisci	hte_screening	40	18	n2	0.5	16	st_400	1415124-76-3	O=S(=O)(C=1C=CC=CC1)N2C=CC=3C=CN=C(Cl)C32	1	89364-31-8	O=C(O)C1COCC1	20	7727-54-0	O=S(=O)(O)OOS(=O)(=O)O.N	6			0			0	67-68-5	O=S(C)C	0.96774	7732-18-5	O	0.03226	0.03	0	0.97	0
eln044720-051_1_1_a2	in_house	alkylation	minisci	hte_screening	40	18	n2	0.5	16	st_400	1415124-76-3	O=S(=O)(C=1C=CC=CC1)N2C=CC=3C=CN=C(Cl)C32	1	3721-95-7	O=C(O)C1CCC1	20	7727-54-0	O=S(=O)(O)OOS(=O)(=O)O.N	6			0			0	67-68-5	O=S(C)C	0.96774	7732-18-5	O	0.03226	0.05	0	0.95	0
eln044720-051_1_1_a3	in_house	alkylation	minisci	hte_screening	40	18	n2	0.5	16	st_400	1415124-76-3	O=S(=O)(C=1C=CC=CC1)N2C=CC=3C=CN=C(Cl)C32	1	114012-41-8	O=C(O)C1COC1	20	7727-54-0	O=S(=O)(O)OOS(=O)(=O)O.N	6			0			0	67-68-5	O=S(C)C	0.96774	7732-18-5	O	0.03226	0.05	0	0.95	0
eln044720-051_1_1_a4	in_house	alkylation	minisci	hte_screening	40	18	n2	0.5	16	st_400	1415124-76-3	O=S(=O)(C=1C=CC=CC1)N2C=CC=3C=CN=C(Cl)C32	1	24537-50-6	O=C1NCCC(C(=O)O)C1	20	7727-54-0	O=S(=O)(O)OOS(=O)(=O)O.N	6			0			0	67-68-5	O=S(C)C	0.96774	7732-18-5	O	0.03226	0	0	1	0
eln044720-051_1_1_a5	in_house	alkylation	minisci	hte_screening	40	18	n2	0.5	16	st_400	1415124-76-3	O=S(=O)(C=1C=CC=CC1)N2C=CC=3C=CN=C(Cl)C32	1	98-89-5	O=C(O)C1CCCCC1	20	7727-54-0	O=S(=O)(O)OOS(=O)(=O)O.N	6			0			0	67-68-5	O=S(C)C	0.96774	7732-18-5	O	0.03226	0.05	0	0.95	0
eln044720-051_1_1_a6	in_house	alkylation	minisci	hte_screening	40	18	n2	0.5	16	st_400	1415124-76-3	O=S(=O)(C=1C=CC=CC1)N2C=CC=3C=CN=C(Cl)C32	1	4771-80-6	O=C(O)C1CC=CCC1	20	7727-54-0	O=S(=O)(O)OOS(=O)(=O)O.N	6			0			0	67-68-5	O=S(C)C	0.96774	7732-18-5	O	0.03226	0	0	1	0
eln044720-051_1_1_b1	in_house	alkylation	minisci	hte_screening	40	18	n2	0.5	16	st_400	1415124-76-3	O=S(=O)(C=1C=CC=CC1)N2C=CC=3C=CN=C(Cl)C32	1	3400-45-1	O=C(O)C1CCCC1	20	7727-54-0	O=S(=O)(O)OOS(=O)(=O)O.N	6			0			0	67-68-5	O=S(C)C	0.96774	7732-18-5	O	0.03226	0.01	0	0.99	0
eln044720-051_1_1_b2	in_house	alkylation	minisci	hte_screening	40	18	n2	0.5	16	st_400	1415124-76-3	O=S(=O)(C=1C=CC=CC1)N2C=CC=3C=CN=C(Cl)C32	1	75-98-9	O=C(O)C(C)(C)C	20	7727-54-0	O=S(=O)(O)OOS(=O)(=O)O.N	6			0			0	67-68-5	O=S(C)C	0.96774	7732-18-5	O	0.03226	0	0	1	0
eln044720-051_1_1_b3	in_house	alkylation	minisci	hte_screening	40	18	n2	0.5	16	st_400	1415124-76-3	O=S(=O)(C=1C=CC=CC1)N2C=CC=3C=CN=C(Cl)C32	1	224584-18-3	O=C(O)C12CC(C1)(C2)C(F)(F)F	20	7727-54-0	O=S(=O)(O)OOS(=O)(=O)O.N	6			0			0	67-68-5	O=S(C)C	0.96774	7732-18-5	O	0.03226	0.03	0	0.97	0
eln044720-051_1_1_b5	in_house	alkylation	minisci	hte_screening	40	18	n2	0.5	16	st_400	1415124-76-3	O=S(=O)(C=1C=CC=CC1)N2C=CC=3C=CN=C(Cl)C32	1	122665-97-8	O=C(O)C1CCC(F)(F)CC1	20	7727-54-0	O=S(=O)(O)OOS(=O)(=O)O.N	6			0			0	67-68-5	O=S(C)C	0.96774	7732-18-5	O	0.03226	0.02	0	0.98	0
eln044720-051_1_1_b6	in_house	alkylation	minisci	hte_screening	40	18	n2	0.5	16	st_400	1415124-76-3	O=S(=O)(C=1C=CC=CC1)N2C=CC=3C=CN=C(Cl)C32	1	79-09-4	O=C(O)CC	20	7727-54-0	O=S(=O)(O)OOS(=O)(=O)O.N	6			0			0	67-68-5	O=S(C)C	0.96774	7732-18-5	O	0.03226	0.02	0	0.97	0
eln044720-051_1_1_c1	in_house	alkylation	minisci	hte_screening	40	18	n2	0.5	16	st_400	1415124-76-3	O=S(=O)(C=1C=CC=CC1)N2C=CC=3C=CN=C(Cl)C32	1	93-40-3	O=C(O)CC1=CC=C(OC)C(OC)=C1	20	7727-54-0	O=S(=O)(O)OOS(=O)(=O)O.N	6			0			0	67-68-5	O=S(C)C	0.96774	7732-18-5	O	0.03226	0	0	1	0
eln044720-051_1_1_c2	in_house	alkylation	minisci	hte_screening	40	18	n2	0.5	16	st_400	1415124-76-3	O=S(=O)(C=1C=CC=CC1)N2C=CC=3C=CN=C(Cl)C32	1	16874-33-2	O=C(O)C1OCCC1	20	7727-54-0	O=S(=O)(O)OOS(=O)(=O)O.N	6			0			0	67-68-5	O=S(C)C	0.96774	7732-18-5	O	0.03226	0	0	1	0
eln044720-051_1_1_c3	in_house	alkylation	minisci	hte_screening	40	18	n2	0.5	16	st_400	1415124-76-3	O=S(=O)(C=1C=CC=CC1)N2C=CC=3C=CN=C(Cl)C32	1	53293-00-8	O=C(O)CCCC#C	20	7727-54-0	O=S(=O)(O)OOS(=O)(=O)O.N	6			0			0	67-68-5	O=S(C)C	0.96774	7732-18-5	O	0.03226	0	0	1	0
eln044720-051_1_1_c4	in_house	alkylation	minisci	hte_screening	40	18	n2	0.5	16	st_400	1415124-76-3	O=S(=O)(C=1C=CC=CC1)N2C=CC=3C=CN=C(Cl)C32	1	84358-13-4	O=C(OC(C)(C)C)N1CCC(C(=O)O)CC1	20	7727-54-0	O=S(=O)(O)OOS(=O)(=O)O.N	6			0			0	67-68-5	O=S(C)C	0.96774	7732-18-5	O	0.03226	0	0.02	0.97	0
eln044720-051_1_1_c5	in_house	alkylation	minisci	hte_screening	40	18	n2	0.5	16	st_400	1415124-76-3	O=S(=O)(C=1C=CC=CC1)N2C=CC=3C=CN=C(Cl)C32	1	84358-12-3	O=C(OC(C)(C)C)N1CCCC(C(=O)O)C1	20	7727-54-0	O=S(=O)(O)OOS(=O)(=O)O.N	6			0			0	67-68-5	O=S(C)C	0.96774	7732-18-5	O	0.03226	0	0	1	0
eln044720-051_1_1_c6	in_house	alkylation	minisci	hte_screening	40	18	n2	0.5	16	st_400	1415124-76-3	O=S(=O)(C=1C=CC=CC1)N2C=CC=3C=CN=C(Cl)C32	1	59378-75-5	O=C(OC(C)(C)C)N1CCC(C(=O)O)C1	20	7727-54-0	O=S(=O)(O)OOS(=O)(=O)O.N	6			0			0	67-68-5	O=S(C)C	0.96774	7732-18-5	O	0.03226	0	0	1	0
eln044720-051_1_1_d1	in_house	alkylation	minisci	hte_screening	40	18	n2	0.5	16	st_400	1415124-76-3	O=S(=O)(C=1C=CC=CC1)N2C=CC=3C=CN=C(Cl)C32	1	142253-55-2	O=C(OC(C)(C)C)N1CC(C(=O)O)C1	20	7727-54-0	O=S(=O)(O)OOS(=O)(=O)O.N	6			0			0	67-68-5	O=S(C)C	0.96774	7732-18-5	O	0.03226	0	0	1	0
eln044720-051_1_1_d2	in_house	alkylation	minisci	hte_screening	40	18	n2	0.5	16	st_400	1415124-76-3	O=S(=O)(C=1C=CC=CC1)N2C=CC=3C=CN=C(Cl)C32	1	51673-83-7	O=C(O)C1OCCCC1	20	7727-54-0	O=S(=O)(O)OOS(=O)(=O)O.N	6			0			0	67-68-5	O=S(C)C	0.96774	7732-18-5	O	0.03226	0.02	0	0.97	0
eln044720-051_1_1_d3	in_house	alkylation	minisci	hte_screening	40	18	n2	0.5	16	st_400	1415124-76-3	O=S(=O)(C=1C=CC=CC1)N2C=CC=3C=CN=C(Cl)C32	1	30379-55-6	O=C(O)COCC=1C=CC=CC1	20	7727-54-0	O=S(=O)(O)OOS(=O)(=O)O.N	6			0			0	67-68-5	O=S(C)C	0.96774	7732-18-5	O	0.03226	0	0	1	0
eln044720-051_1_1_d4	in_house	alkylation	minisci	hte_screening	40	18	n2	0.5	16	st_400	1415124-76-3	O=S(=O)(C=1C=CC=CC1)N2C=CC=3C=CN=C(Cl)C32	1	5337-03-1	O=C(O)C1CCOCC1	20	7727-54-0	O=S(=O)(O)OOS(=O)(=O)O.N	6			0			0	67-68-5	O=S(C)C	0.96774	7732-18-5	O	0.03226	0.09	0	0.91	1
eln044720-051_1_1_d5	in_house	alkylation	minisci	hte_screening	40	18	n2	0.5	16	st_400	1415124-76-3	O=S(=O)(C=1C=CC=CC1)N2C=CC=3C=CN=C(Cl)C32	1	59433-50-0	O=C(OC(C)(C)C)N1CCCC1C(=O)O	20	7727-54-0	O=S(=O)(O)OOS(=O)(=O)O.N	6			0			0	67-68-5	O=S(C)C	0.96774	7732-18-5	O	0.03226	0	0	1	0
eln044720-051_1_1_d6	in_house	alkylation	minisci	hte_screening	40	18	n2	0.5	16	st_400	1415124-76-3	O=S(=O)(C=1C=CC=CC1)N2C=CC=3C=CN=C(Cl)C32	1	873397-34-3	O=C(O)C1COCCC1	20	7727-54-0	O=S(=O)(O)OOS(=O)(=O)O.N	6			0			0	67-68-5	O=S(C)C	0.96774	7732-18-5	O	0.03226	0.02	0	0.98	0
eln044720-052_1_1_a1	in_house	alkylation	minisci	hte_screening	40	18	n2	0.5	16	st_400	71670-51-4	N=1C=C(C=CC1CSC2=NC=3C=C4C=CC=CC4=CC3N2)C	1	89364-31-8	O=C(O)C1COCC1	20	7727-54-0	O=S(=O)(O)OOS(=O)(=O)O.N	6			0			0	67-68-5	O=S(C)C	0.96774	7732-18-5	O	0.03226	0.43	0.03	0.55	1
eln044720-052_1_1_a2	in_house	alkylation	minisci	hte_screening	40	18	n2	0.5	16	st_400	71670-51-4	N=1C=C(C=CC1CSC2=NC=3C=C4C=CC=CC4=CC3N2)C	1	3721-95-7	O=C(O)C1CCC1	20	7727-54-0	O=S(=O)(O)OOS(=O)(=O)O.N	6			0			0	67-68-5	O=S(C)C	0.96774	7732-18-5	O	0.03226	0.18	0	0.82	1
eln044720-052_1_1_a3	in_house	alkylation	minisci	hte_screening	40	18	n2	0.5	16	st_400	71670-51-4	N=1C=C(C=CC1CSC2=NC=3C=C4C=CC=CC4=CC3N2)C	1	114012-41-8	O=C(O)C1COC1	20	7727-54-0	O=S(=O)(O)OOS(=O)(=O)O.N	6			0			0	67-68-5	O=S(C)C	0.96774	7732-18-5	O	0.03226	0.18	0	0.83	1
eln044720-052_1_1_a4	in_house	alkylation	minisci	hte_screening	40	18	n2	0.5	16	st_400	71670-51-4	N=1C=C(C=CC1CSC2=NC=3C=C4C=CC=CC4=CC3N2)C	1	24537-50-6	O=C1NCCC(C(=O)O)C1	20	7727-54-0	O=S(=O)(O)OOS(=O)(=O)O.N	6			0			0	67-68-5	O=S(C)C	0.96774	7732-18-5	O	0.03226	0.08	0	0.91	1
eln044720-052_1_1_a5	in_house	alkylation	minisci	hte_screening	40	18	n2	0.5	16	st_400	71670-51-4	N=1C=C(C=CC1CSC2=NC=3C=C4C=CC=CC4=CC3N2)C	1	98-89-5	O=C(O)C1CCCCC1	20	7727-54-0	O=S(=O)(O)OOS(=O)(=O)O.N	6			0			0	67-68-5	O=S(C)C	0.96774	7732-18-5	O	0.03226	0.11	0.01	0.88	1
eln044720-052_1_1_a6	in_house	alkylation	minisci	hte_screening	40	18	n2	0.5	16	st_400	71670-51-4	N=1C=C(C=CC1CSC2=NC=3C=C4C=CC=CC4=CC3N2)C	1	4771-80-6	O=C(O)C1CC=CCC1	20	7727-54-0	O=S(=O)(O)OOS(=O)(=O)O.N	6			0			0	67-68-5	O=S(C)C	0.96774	7732-18-5	O	0.03226	0.07	0	0.94	1
eln044720-052_1_1_b1	in_house	alkylation	minisci	hte_screening	40	18	n2	0.5	16	st_400	71670-51-4	N=1C=C(C=CC1CSC2=NC=3C=C4C=CC=CC4=CC3N2)C	1	3400-45-1	O=C(O)C1CCCC1	20	7727-54-0	O=S(=O)(O)OOS(=O)(=O)O.N	6			0			0	67-68-5	O=S(C)C	0.96774	7732-18-5	O	0.03226	0.07	0	0.94	1
eln044720-052_1_1_b2	in_house	alkylation	minisci	hte_screening	40	18	n2	0.5	16	st_400	71670-51-4	N=1C=C(C=CC1CSC2=NC=3C=C4C=CC=CC4=CC3N2)C	1	75-98-9	O=C(O)C(C)(C)C	20	7727-54-0	O=S(=O)(O)OOS(=O)(=O)O.N	6			0			0	67-68-5	O=S(C)C	0.96774	7732-18-5	O	0.03226	0.01	0	0.98	0
eln044720-052_1_1_b3	in_house	alkylation	minisci	hte_screening	40	18	n2	0.5	16	st_400	71670-51-4	N=1C=C(C=CC1CSC2=NC=3C=C4C=CC=CC4=CC3N2)C	1	224584-18-3	O=C(O)C12CC(C1)(C2)C(F)(F)F	20	7727-54-0	O=S(=O)(O)OOS(=O)(=O)O.N	6			0			0	67-68-5	O=S(C)C	0.96774	7732-18-5	O	0.03226	0.19	0.03	0.79	1
eln044720-052_1_1_b5	in_house	alkylation	minisci	hte_screening	40	18	n2	0.5	16	st_400	71670-51-4	N=1C=C(C=CC1CSC2=NC=3C=C4C=CC=CC4=CC3N2)C	1	122665-97-8	O=C(O)C1CCC(F)(F)CC1	20	7727-54-0	O=S(=O)(O)OOS(=O)(=O)O.N	6			0			0	67-68-5	O=S(C)C	0.96774	7732-18-5	O	0.03226	0.3	0.05	0.63	1
eln044720-052_1_1_b6	in_house	alkylation	minisci	hte_screening	40	18	n2	0.5	16	st_400	71670-51-4	N=1C=C(C=CC1CSC2=NC=3C=C4C=CC=CC4=CC3N2)C	1	79-09-4	O=C(O)CC	20	7727-54-0	O=S(=O)(O)OOS(=O)(=O)O.N	6			0			0	67-68-5	O=S(C)C	0.96774	7732-18-5	O	0.03226	0.14	0.04	0.85	1
eln044720-052_1_1_c1	in_house	alkylation	minisci	hte_screening	40	18	n2	0.5	16	st_400	71670-51-4	N=1C=C(C=CC1CSC2=NC=3C=C4C=CC=CC4=CC3N2)C	1	93-40-3	O=C(O)CC1=CC=C(OC)C(OC)=C1	20	7727-54-0	O=S(=O)(O)OOS(=O)(=O)O.N	6			0			0	67-68-5	O=S(C)C	0.96774	7732-18-5	O	0.03226	0.02	0.04	0.91	0
eln044720-052_1_1_c2	in_house	alkylation	minisci	hte_screening	40	18	n2	0.5	16	st_400	71670-51-4	N=1C=C(C=CC1CSC2=NC=3C=C4C=CC=CC4=CC3N2)C	1	16874-33-2	O=C(O)C1OCCC1	20	7727-54-0	O=S(=O)(O)OOS(=O)(=O)O.N	6			0			0	67-68-5	O=S(C)C	0.96774	7732-18-5	O	0.03226	0.25	0	0.74	1
eln044720-052_1_1_c3	in_house	alkylation	minisci	hte_screening	40	18	n2	0.5	16	st_400	71670-51-4	N=1C=C(C=CC1CSC2=NC=3C=C4C=CC=CC4=CC3N2)C	1	53293-00-8	O=C(O)CCCC#C	20	7727-54-0	O=S(=O)(O)OOS(=O)(=O)O.N	6			0			0	67-68-5	O=S(C)C	0.96774	7732-18-5	O	0.03226	0.08	0	0.93	1
eln044720-052_1_1_c4	in_house	alkylation	minisci	hte_screening	40	18	n2	0.5	16	st_400	71670-51-4	N=1C=C(C=CC1CSC2=NC=3C=C4C=CC=CC4=CC3N2)C	1	84358-13-4	O=C(OC(C)(C)C)N1CCC(C(=O)O)CC1	20	7727-54-0	O=S(=O)(O)OOS(=O)(=O)O.N	6			0			0	67-68-5	O=S(C)C	0.96774	7732-18-5	O	0.03226	0	0	1	0
eln044720-052_1_1_c5	in_house	alkylation	minisci	hte_screening	40	18	n2	0.5	16	st_400	71670-51-4	N=1C=C(C=CC1CSC2=NC=3C=C4C=CC=CC4=CC3N2)C	1	84358-12-3	O=C(OC(C)(C)C)N1CCCC(C(=O)O)C1	20	7727-54-0	O=S(=O)(O)OOS(=O)(=O)O.N	6			0			0	67-68-5	O=S(C)C	0.96774	7732-18-5	O	0.03226	0	0	1	0
eln044720-052_1_1_c6	in_house	alkylation	minisci	hte_screening	40	18	n2	0.5	16	st_400	71670-51-4	N=1C=C(C=CC1CSC2=NC=3C=C4C=CC=CC4=CC3N2)C	1	59378-75-5	O=C(OC(C)(C)C)N1CCC(C(=O)O)C1	20	7727-54-0	O=S(=O)(O)OOS(=O)(=O)O.N	6			0			0	67-68-5	O=S(C)C	0.96774	7732-18-5	O	0.03226	0.3	0.06	0.64	1
eln044720-052_1_1_d1	in_house	alkylation	minisci	hte_screening	40	18	n2	0.5	16	st_400	71670-51-4	N=1C=C(C=CC1CSC2=NC=3C=C4C=CC=CC4=CC3N2)C	1	142253-55-2	O=C(OC(C)(C)C)N1CC(C(=O)O)C1	20	7727-54-0	O=S(=O)(O)OOS(=O)(=O)O.N	6			0			0	67-68-5	O=S(C)C	0.96774	7732-18-5	O	0.03226	0.13	0.07	0.81	1
eln044720-052_1_1_d2	in_house	alkylation	minisci	hte_screening	40	18	n2	0.5	16	st_400	71670-51-4	N=1C=C(C=CC1CSC2=NC=3C=C4C=CC=CC4=CC3N2)C	1	51673-83-7	O=C(O)C1OCCCC1	20	7727-54-0	O=S(=O)(O)OOS(=O)(=O)O.N	6			0			0	67-68-5	O=S(C)C	0.96774	7732-18-5	O	0.03226	0.08	0	0.92	1
eln044720-052_1_1_d3	in_house	alkylation	minisci	hte_screening	40	18	n2	0.5	16	st_400	71670-51-4	N=1C=C(C=CC1CSC2=NC=3C=C4C=CC=CC4=CC3N2)C	1	30379-55-6	O=C(O)COCC=1C=CC=CC1	20	7727-54-0	O=S(=O)(O)OOS(=O)(=O)O.N	6			0			0	67-68-5	O=S(C)C	0.96774	7732-18-5	O	0.03226	0.01	0.01	0.99	0
eln044720-052_1_1_d4	in_house	alkylation	minisci	hte_screening	40	18	n2	0.5	16	st_400	71670-51-4	N=1C=C(C=CC1CSC2=NC=3C=C4C=CC=CC4=CC3N2)C	1	5337-03-1	O=C(O)C1CCOCC1	20	7727-54-0	O=S(=O)(O)OOS(=O)(=O)O.N	6			0			0	67-68-5	O=S(C)C	0.96774	7732-18-5	O	0.03226	0.26	0	0.74	1
eln044720-052_1_1_d5	in_house	alkylation	minisci	hte_screening	40	18	n2	0.5	16	st_400	71670-51-4	N=1C=C(C=CC1CSC2=NC=3C=C4C=CC=CC4=CC3N2)C	1	59433-50-0	O=C(OC(C)(C)C)N1CCCC1C(=O)O	20	7727-54-0	O=S(=O)(O)OOS(=O)(=O)O.N	6			0			0	67-68-5	O=S(C)C	0.96774	7732-18-5	O	0.03226	0.01	0	1	0
eln044720-052_1_1_d6	in_house	alkylation	minisci	hte_screening	40	18	n2	0.5	16	st_400	71670-51-4	N=1C=C(C=CC1CSC2=NC=3C=C4C=CC=CC4=CC3N2)C	1	873397-34-3	O=C(O)C1COCCC1	20	7727-54-0	O=S(=O)(O)OOS(=O)(=O)O.N	6			0			0	67-68-5	O=S(C)C	0.96774	7732-18-5	O	0.03226	0.28	0.02	0.7	1
eln044720-053_1_1_a1	in_house	alkylation	minisci	hte_screening	40	18	n2	0.5	16	st_400	883099-18-1	FC(F)(F)C=1C=C(N=CC1C2=NC=C(O2)C3=CC=C(Cl)C=C3)OC4=CC=C(Cl)C=C4	1	89364-31-8	O=C(O)C1COCC1	20	7727-54-0	O=S(=O)(O)OOS(=O)(=O)O.N	6			0			0	67-68-5	O=S(C)C	0.96774	7732-18-5	O	0.03226	0.97	0	0.02	1
eln044720-053_1_1_a2	in_house	alkylation	minisci	hte_screening	40	18	n2	0.5	16	st_400	883099-18-1	FC(F)(F)C=1C=C(N=CC1C2=NC=C(O2)C3=CC=C(Cl)C=C3)OC4=CC=C(Cl)C=C4	1	3721-95-7	O=C(O)C1CCC1	20	7727-54-0	O=S(=O)(O)OOS(=O)(=O)O.N	6			0			0	67-68-5	O=S(C)C	0.96774	7732-18-5	O	0.03226	0	0	1	0
eln044720-053_1_1_a3	in_house	alkylation	minisci	hte_screening	40	18	n2	0.5	16	st_400	883099-18-1	FC(F)(F)C=1C=C(N=CC1C2=NC=C(O2)C3=CC=C(Cl)C=C3)OC4=CC=C(Cl)C=C4	1	114012-41-8	O=C(O)C1COC1	20	7727-54-0	O=S(=O)(O)OOS(=O)(=O)O.N	6			0			0	67-68-5	O=S(C)C	0.96774	7732-18-5	O	0.03226	0.27	0.07	0.65	1
eln044720-053_1_1_a4	in_house	alkylation	minisci	hte_screening	40	18	n2	0.5	16	st_400	883099-18-1	FC(F)(F)C=1C=C(N=CC1C2=NC=C(O2)C3=CC=C(Cl)C=C3)OC4=CC=C(Cl)C=C4	1	24537-50-6	O=C1NCCC(C(=O)O)C1	20	7727-54-0	O=S(=O)(O)OOS(=O)(=O)O.N	6			0			0	67-68-5	O=S(C)C	0.96774	7732-18-5	O	0.03226	0.05	0	0.95	0
eln044720-053_1_1_a5	in_house	alkylation	minisci	hte_screening	40	18	n2	0.5	16	st_400	883099-18-1	FC(F)(F)C=1C=C(N=CC1C2=NC=C(O2)C3=CC=C(Cl)C=C3)OC4=CC=C(Cl)C=C4	1	98-89-5	O=C(O)C1CCCCC1	20	7727-54-0	O=S(=O)(O)OOS(=O)(=O)O.N	6			0			0	67-68-5	O=S(C)C	0.96774	7732-18-5	O	0.03226	0	0	1	0
eln044720-053_1_1_a6	in_house	alkylation	minisci	hte_screening	40	18	n2	0.5	16	st_400	883099-18-1	FC(F)(F)C=1C=C(N=CC1C2=NC=C(O2)C3=CC=C(Cl)C=C3)OC4=CC=C(Cl)C=C4	1	4771-80-6	O=C(O)C1CC=CCC1	20	7727-54-0	O=S(=O)(O)OOS(=O)(=O)O.N	6			0			0	67-68-5	O=S(C)C	0.96774	7732-18-5	O	0.03226	0	0	1	0
eln044720-053_1_1_b1	in_house	alkylation	minisci	hte_screening	40	18	n2	0.5	16	st_400	883099-18-1	FC(F)(F)C=1C=C(N=CC1C2=NC=C(O2)C3=CC=C(Cl)C=C3)OC4=CC=C(Cl)C=C4	1	3400-45-1	O=C(O)C1CCCC1	20	7727-54-0	O=S(=O)(O)OOS(=O)(=O)O.N	6			0			0	67-68-5	O=S(C)C	0.96774	7732-18-5	O	0.03226	0	0	1	0
eln044720-053_1_1_b2	in_house	alkylation	minisci	hte_screening	40	18	n2	0.5	16	st_400	883099-18-1	FC(F)(F)C=1C=C(N=CC1C2=NC=C(O2)C3=CC=C(Cl)C=C3)OC4=CC=C(Cl)C=C4	1	75-98-9	O=C(O)C(C)(C)C	20	7727-54-0	O=S(=O)(O)OOS(=O)(=O)O.N	6			0			0	67-68-5	O=S(C)C	0.96774	7732-18-5	O	0.03226	0	0	1	0
eln044720-053_1_1_b3	in_house	alkylation	minisci	hte_screening	40	18	n2	0.5	16	st_400	883099-18-1	FC(F)(F)C=1C=C(N=CC1C2=NC=C(O2)C3=CC=C(Cl)C=C3)OC4=CC=C(Cl)C=C4	1	224584-18-3	O=C(O)C12CC(C1)(C2)C(F)(F)F	20	7727-54-0	O=S(=O)(O)OOS(=O)(=O)O.N	6			0			0	67-68-5	O=S(C)C	0.96774	7732-18-5	O	0.03226	0	0	1	0
eln044720-053_1_1_b5	in_house	alkylation	minisci	hte_screening	40	18	n2	0.5	16	st_400	883099-18-1	FC(F)(F)C=1C=C(N=CC1C2=NC=C(O2)C3=CC=C(Cl)C=C3)OC4=CC=C(Cl)C=C4	1	122665-97-8	O=C(O)C1CCC(F)(F)CC1	20	7727-54-0	O=S(=O)(O)OOS(=O)(=O)O.N	6			0			0	67-68-5	O=S(C)C	0.96774	7732-18-5	O	0.03226	0.31	0	0.69	1
eln044720-053_1_1_b6	in_house	alkylation	minisci	hte_screening	40	18	n2	0.5	16	st_400	883099-18-1	FC(F)(F)C=1C=C(N=CC1C2=NC=C(O2)C3=CC=C(Cl)C=C3)OC4=CC=C(Cl)C=C4	1	79-09-4	O=C(O)CC	20	7727-54-0	O=S(=O)(O)OOS(=O)(=O)O.N	6			0			0	67-68-5	O=S(C)C	0.96774	7732-18-5	O	0.03226	0.45	0.02	0.52	1
eln044720-053_1_1_c1	in_house	alkylation	minisci	hte_screening	40	18	n2	0.5	16	st_400	883099-18-1	FC(F)(F)C=1C=C(N=CC1C2=NC=C(O2)C3=CC=C(Cl)C=C3)OC4=CC=C(Cl)C=C4	1	93-40-3	O=C(O)CC1=CC=C(OC)C(OC)=C1	20	7727-54-0	O=S(=O)(O)OOS(=O)(=O)O.N	6			0			0	67-68-5	O=S(C)C	0.96774	7732-18-5	O	0.03226	0	0	1	0
eln044720-053_1_1_c2	in_house	alkylation	minisci	hte_screening	40	18	n2	0.5	16	st_400	883099-18-1	FC(F)(F)C=1C=C(N=CC1C2=NC=C(O2)C3=CC=C(Cl)C=C3)OC4=CC=C(Cl)C=C4	1	16874-33-2	O=C(O)C1OCCC1	20	7727-54-0	O=S(=O)(O)OOS(=O)(=O)O.N	6			0			0	67-68-5	O=S(C)C	0.96774	7732-18-5	O	0.03226	0.96	0	0.03	1
eln044720-053_1_1_c3	in_house	alkylation	minisci	hte_screening	40	18	n2	0.5	16	st_400	883099-18-1	FC(F)(F)C=1C=C(N=CC1C2=NC=C(O2)C3=CC=C(Cl)C=C3)OC4=CC=C(Cl)C=C4	1	53293-00-8	O=C(O)CCCC#C	20	7727-54-0	O=S(=O)(O)OOS(=O)(=O)O.N	6			0			0	67-68-5	O=S(C)C	0.96774	7732-18-5	O	0.03226	0.02	0	0.98	0
eln044720-053_1_1_c4	in_house	alkylation	minisci	hte_screening	40	18	n2	0.5	16	st_400	883099-18-1	FC(F)(F)C=1C=C(N=CC1C2=NC=C(O2)C3=CC=C(Cl)C=C3)OC4=CC=C(Cl)C=C4	1	84358-13-4	O=C(OC(C)(C)C)N1CCC(C(=O)O)CC1	20	7727-54-0	O=S(=O)(O)OOS(=O)(=O)O.N	6			0			0	67-68-5	O=S(C)C	0.96774	7732-18-5	O	0.03226	0	0	1	0
eln044720-053_1_1_c5	in_house	alkylation	minisci	hte_screening	40	18	n2	0.5	16	st_400	883099-18-1	FC(F)(F)C=1C=C(N=CC1C2=NC=C(O2)C3=CC=C(Cl)C=C3)OC4=CC=C(Cl)C=C4	1	84358-12-3	O=C(OC(C)(C)C)N1CCCC(C(=O)O)C1	20	7727-54-0	O=S(=O)(O)OOS(=O)(=O)O.N	6			0			0	67-68-5	O=S(C)C	0.96774	7732-18-5	O	0.03226	0	0	1	0
eln044720-053_1_1_c6	in_house	alkylation	minisci	hte_screening	40	18	n2	0.5	16	st_400	883099-18-1	FC(F)(F)C=1C=C(N=CC1C2=NC=C(O2)C3=CC=C(Cl)C=C3)OC4=CC=C(Cl)C=C4	1	59378-75-5	O=C(OC(C)(C)C)N1CCC(C(=O)O)C1	20	7727-54-0	O=S(=O)(O)OOS(=O)(=O)O.N	6			0			0	67-68-5	O=S(C)C	0.96774	7732-18-5	O	0.03226	0	0.02	0.99	0
eln044720-053_1_1_d1	in_house	alkylation	minisci	hte_screening	40	18	n2	0.5	16	st_400	883099-18-1	FC(F)(F)C=1C=C(N=CC1C2=NC=C(O2)C3=CC=C(Cl)C=C3)OC4=CC=C(Cl)C=C4	1	142253-55-2	O=C(OC(C)(C)C)N1CC(C(=O)O)C1	20	7727-54-0	O=S(=O)(O)OOS(=O)(=O)O.N	6			0			0	67-68-5	O=S(C)C	0.96774	7732-18-5	O	0.03226	0	0.14	0.85	1
eln044720-053_1_1_d2	in_house	alkylation	minisci	hte_screening	40	18	n2	0.5	16	st_400	883099-18-1	FC(F)(F)C=1C=C(N=CC1C2=NC=C(O2)C3=CC=C(Cl)C=C3)OC4=CC=C(Cl)C=C4	1	51673-83-7	O=C(O)C1OCCCC1	20	7727-54-0	O=S(=O)(O)OOS(=O)(=O)O.N	6			0			0	67-68-5	O=S(C)C	0.96774	7732-18-5	O	0.03226	0.5	0	0.49	1
eln044720-053_1_1_d3	in_house	alkylation	minisci	hte_screening	40	18	n2	0.5	16	st_400	883099-18-1	FC(F)(F)C=1C=C(N=CC1C2=NC=C(O2)C3=CC=C(Cl)C=C3)OC4=CC=C(Cl)C=C4	1	30379-55-6	O=C(O)COCC=1C=CC=CC1	20	7727-54-0	O=S(=O)(O)OOS(=O)(=O)O.N	6			0			0	67-68-5	O=S(C)C	0.96774	7732-18-5	O	0.03226	0.2	0	0.8	1
eln044720-053_1_1_d4	in_house	alkylation	minisci	hte_screening	40	18	n2	0.5	16	st_400	883099-18-1	FC(F)(F)C=1C=C(N=CC1C2=NC=C(O2)C3=CC=C(Cl)C=C3)OC4=CC=C(Cl)C=C4	1	5337-03-1	O=C(O)C1CCOCC1	20	7727-54-0	O=S(=O)(O)OOS(=O)(=O)O.N	6			0			0	67-68-5	O=S(C)C	0.96774	7732-18-5	O	0.03226	0.4	0	0.6	1
eln044720-053_1_1_d5	in_house	alkylation	minisci	hte_screening	40	18	n2	0.5	16	st_400	883099-18-1	FC(F)(F)C=1C=C(N=CC1C2=NC=C(O2)C3=CC=C(Cl)C=C3)OC4=CC=C(Cl)C=C4	1	59433-50-0	O=C(OC(C)(C)C)N1CCCC1C(=O)O	20	7727-54-0	O=S(=O)(O)OOS(=O)(=O)O.N	6			0			0	67-68-5	O=S(C)C	0.96774	7732-18-5	O	0.03226	0	0	1	0
eln044720-053_1_1_d6	in_house	alkylation	minisci	hte_screening	40	18	n2	0.5	16	st_400	883099-18-1	FC(F)(F)C=1C=C(N=CC1C2=NC=C(O2)C3=CC=C(Cl)C=C3)OC4=CC=C(Cl)C=C4	1	873397-34-3	O=C(O)C1COCCC1	20	7727-54-0	O=S(=O)(O)OOS(=O)(=O)O.N	6			0			0	67-68-5	O=S(C)C	0.96774	7732-18-5	O	0.03226	0.21	0.05	0.73	1
eln044720-054_1_1_a1	in_house	alkylation	minisci	hte_screening	40	18	n2	0.5	16	st_400	287978-94-3	O=C(C1=CN=C(OC2=CC=C(Cl)C=C2)C=C1C(F)(F)F)N(C3=CC=C(Cl)C(Cl)=C3)C	1	89364-31-8	O=C(O)C1COCC1	20	7727-54-0	O=S(=O)(O)OOS(=O)(=O)O.N	6			0			0	67-68-5	O=S(C)C	0.96774	7732-18-5	O	0.03226	0.21	0	0.8	1
eln044720-054_1_1_a2	in_house	alkylation	minisci	hte_screening	40	18	n2	0.5	16	st_400	287978-94-3	O=C(C1=CN=C(OC2=CC=C(Cl)C=C2)C=C1C(F)(F)F)N(C3=CC=C(Cl)C(Cl)=C3)C	1	3721-95-7	O=C(O)C1CCC1	20	7727-54-0	O=S(=O)(O)OOS(=O)(=O)O.N	6			0			0	67-68-5	O=S(C)C	0.96774	7732-18-5	O	0.03226	0.74	0	0.26	1
eln044720-054_1_1_a3	in_house	alkylation	minisci	hte_screening	40	18	n2	0.5	16	st_400	287978-94-3	O=C(C1=CN=C(OC2=CC=C(Cl)C=C2)C=C1C(F)(F)F)N(C3=CC=C(Cl)C(Cl)=C3)C	1	114012-41-8	O=C(O)C1COC1	20	7727-54-0	O=S(=O)(O)OOS(=O)(=O)O.N	6			0			0	67-68-5	O=S(C)C	0.96774	7732-18-5	O	0.03226	0.16	0	0.84	1
eln044720-054_1_1_a4	in_house	alkylation	minisci	hte_screening	40	18	n2	0.5	16	st_400	287978-94-3	O=C(C1=CN=C(OC2=CC=C(Cl)C=C2)C=C1C(F)(F)F)N(C3=CC=C(Cl)C(Cl)=C3)C	1	24537-50-6	O=C1NCCC(C(=O)O)C1	20	7727-54-0	O=S(=O)(O)OOS(=O)(=O)O.N	6			0			0	67-68-5	O=S(C)C	0.96774	7732-18-5	O	0.03226	0	0	1	0
eln044720-054_1_1_a5	in_house	alkylation	minisci	hte_screening	40	18	n2	0.5	16	st_400	287978-94-3	O=C(C1=CN=C(OC2=CC=C(Cl)C=C2)C=C1C(F)(F)F)N(C3=CC=C(Cl)C(Cl)=C3)C	1	98-89-5	O=C(O)C1CCCCC1	20	7727-54-0	O=S(=O)(O)OOS(=O)(=O)O.N	6			0			0	67-68-5	O=S(C)C	0.96774	7732-18-5	O	0.03226	0	0	1	0
eln044720-054_1_1_a6	in_house	alkylation	minisci	hte_screening	40	18	n2	0.5	16	st_400	287978-94-3	O=C(C1=CN=C(OC2=CC=C(Cl)C=C2)C=C1C(F)(F)F)N(C3=CC=C(Cl)C(Cl)=C3)C	1	4771-80-6	O=C(O)C1CC=CCC1	20	7727-54-0	O=S(=O)(O)OOS(=O)(=O)O.N	6			0			0	67-68-5	O=S(C)C	0.96774	7732-18-5	O	0.03226	0.03	0	0.97	0
eln044720-054_1_1_b1	in_house	alkylation	minisci	hte_screening	40	18	n2	0.5	16	st_400	287978-94-3	O=C(C1=CN=C(OC2=CC=C(Cl)C=C2)C=C1C(F)(F)F)N(C3=CC=C(Cl)C(Cl)=C3)C	1	3400-45-1	O=C(O)C1CCCC1	20	7727-54-0	O=S(=O)(O)OOS(=O)(=O)O.N	6			0			0	67-68-5	O=S(C)C	0.96774	7732-18-5	O	0.03226	0.19	0	0.81	1
eln044720-054_1_1_b2	in_house	alkylation	minisci	hte_screening	40	18	n2	0.5	16	st_400	287978-94-3	O=C(C1=CN=C(OC2=CC=C(Cl)C=C2)C=C1C(F)(F)F)N(C3=CC=C(Cl)C(Cl)=C3)C	1	75-98-9	O=C(O)C(C)(C)C	20	7727-54-0	O=S(=O)(O)OOS(=O)(=O)O.N	6			0			0	67-68-5	O=S(C)C	0.96774	7732-18-5	O	0.03226	0	0	1	0
eln044720-054_1_1_b3	in_house	alkylation	minisci	hte_screening	40	18	n2	0.5	16	st_400	287978-94-3	O=C(C1=CN=C(OC2=CC=C(Cl)C=C2)C=C1C(F)(F)F)N(C3=CC=C(Cl)C(Cl)=C3)C	1	224584-18-3	O=C(O)C12CC(C1)(C2)C(F)(F)F	20	7727-54-0	O=S(=O)(O)OOS(=O)(=O)O.N	6			0			0	67-68-5	O=S(C)C	0.96774	7732-18-5	O	0.03226	0.34	0	0.66	1
eln044720-054_1_1_b5	in_house	alkylation	minisci	hte_screening	40	18	n2	0.5	16	st_400	287978-94-3	O=C(C1=CN=C(OC2=CC=C(Cl)C=C2)C=C1C(F)(F)F)N(C3=CC=C(Cl)C(Cl)=C3)C	1	122665-97-8	O=C(O)C1CCC(F)(F)CC1	20	7727-54-0	O=S(=O)(O)OOS(=O)(=O)O.N	6			0			0	67-68-5	O=S(C)C	0.96774	7732-18-5	O	0.03226	0.27	0.01	0.71	1
eln044720-054_1_1_b6	in_house	alkylation	minisci	hte_screening	40	18	n2	0.5	16	st_400	287978-94-3	O=C(C1=CN=C(OC2=CC=C(Cl)C=C2)C=C1C(F)(F)F)N(C3=CC=C(Cl)C(Cl)=C3)C	1	79-09-4	O=C(O)CC	20	7727-54-0	O=S(=O)(O)OOS(=O)(=O)O.N	6			0			0	67-68-5	O=S(C)C	0.96774	7732-18-5	O	0.03226	0.56	0.18	0.26	1
eln044720-054_1_1_c1	in_house	alkylation	minisci	hte_screening	40	18	n2	0.5	16	st_400	287978-94-3	O=C(C1=CN=C(OC2=CC=C(Cl)C=C2)C=C1C(F)(F)F)N(C3=CC=C(Cl)C(Cl)=C3)C	1	93-40-3	O=C(O)CC1=CC=C(OC)C(OC)=C1	20	7727-54-0	O=S(=O)(O)OOS(=O)(=O)O.N	6			0			0	67-68-5	O=S(C)C	0.96774	7732-18-5	O	0.03226	0.01	0	0.98	0
eln044720-054_1_1_c2	in_house	alkylation	minisci	hte_screening	40	18	n2	0.5	16	st_400	287978-94-3	O=C(C1=CN=C(OC2=CC=C(Cl)C=C2)C=C1C(F)(F)F)N(C3=CC=C(Cl)C(Cl)=C3)C	1	16874-33-2	O=C(O)C1OCCC1	20	7727-54-0	O=S(=O)(O)OOS(=O)(=O)O.N	6			0			0	67-68-5	O=S(C)C	0.96774	7732-18-5	O	0.03226	0	0	1	0
eln044720-054_1_1_c3	in_house	alkylation	minisci	hte_screening	40	18	n2	0.5	16	st_400	287978-94-3	O=C(C1=CN=C(OC2=CC=C(Cl)C=C2)C=C1C(F)(F)F)N(C3=CC=C(Cl)C(Cl)=C3)C	1	53293-00-8	O=C(O)CCCC#C	20	7727-54-0	O=S(=O)(O)OOS(=O)(=O)O.N	6			0			0	67-68-5	O=S(C)C	0.96774	7732-18-5	O	0.03226	0.07	0	0.93	1
eln044720-054_1_1_c4	in_house	alkylation	minisci	hte_screening	40	18	n2	0.5	16	st_400	287978-94-3	O=C(C1=CN=C(OC2=CC=C(Cl)C=C2)C=C1C(F)(F)F)N(C3=CC=C(Cl)C(Cl)=C3)C	1	84358-13-4	O=C(OC(C)(C)C)N1CCC(C(=O)O)CC1	20	7727-54-0	O=S(=O)(O)OOS(=O)(=O)O.N	6			0			0	67-68-5	O=S(C)C	0.96774	7732-18-5	O	0.03226	0.01	0	0.99	0
eln044720-054_1_1_c5	in_house	alkylation	minisci	hte_screening	40	18	n2	0.5	16	st_400	287978-94-3	O=C(C1=CN=C(OC2=CC=C(Cl)C=C2)C=C1C(F)(F)F)N(C3=CC=C(Cl)C(Cl)=C3)C	1	84358-12-3	O=C(OC(C)(C)C)N1CCCC(C(=O)O)C1	20	7727-54-0	O=S(=O)(O)OOS(=O)(=O)O.N	6			0			0	67-68-5	O=S(C)C	0.96774	7732-18-5	O	0.03226	0	0	1	0
eln044720-054_1_1_c6	in_house	alkylation	minisci	hte_screening	40	18	n2	0.5	16	st_400	287978-94-3	O=C(C1=CN=C(OC2=CC=C(Cl)C=C2)C=C1C(F)(F)F)N(C3=CC=C(Cl)C(Cl)=C3)C	1	59378-75-5	O=C(OC(C)(C)C)N1CCC(C(=O)O)C1	20	7727-54-0	O=S(=O)(O)OOS(=O)(=O)O.N	6			0			0	67-68-5	O=S(C)C	0.96774	7732-18-5	O	0.03226	0.03	0.03	0.94	0
eln044720-054_1_1_d1	in_house	alkylation	minisci	hte_screening	40	18	n2	0.5	16	st_400	287978-94-3	O=C(C1=CN=C(OC2=CC=C(Cl)C=C2)C=C1C(F)(F)F)N(C3=CC=C(Cl)C(Cl)=C3)C	1	142253-55-2	O=C(OC(C)(C)C)N1CC(C(=O)O)C1	20	7727-54-0	O=S(=O)(O)OOS(=O)(=O)O.N	6			0			0	67-68-5	O=S(C)C	0.96774	7732-18-5	O	0.03226	0.01	0.18	0.81	1
eln044720-054_1_1_d2	in_house	alkylation	minisci	hte_screening	40	18	n2	0.5	16	st_400	287978-94-3	O=C(C1=CN=C(OC2=CC=C(Cl)C=C2)C=C1C(F)(F)F)N(C3=CC=C(Cl)C(Cl)=C3)C	1	51673-83-7	O=C(O)C1OCCCC1	20	7727-54-0	O=S(=O)(O)OOS(=O)(=O)O.N	6			0			0	67-68-5	O=S(C)C	0.96774	7732-18-5	O	0.03226	0.07	0	0.93	1
eln044720-054_1_1_d3	in_house	alkylation	minisci	hte_screening	40	18	n2	0.5	16	st_400	287978-94-3	O=C(C1=CN=C(OC2=CC=C(Cl)C=C2)C=C1C(F)(F)F)N(C3=CC=C(Cl)C(Cl)=C3)C	1	30379-55-6	O=C(O)COCC=1C=CC=CC1	20	7727-54-0	O=S(=O)(O)OOS(=O)(=O)O.N	6			0			0	67-68-5	O=S(C)C	0.96774	7732-18-5	O	0.03226	0.16	0	0.84	1
eln044720-054_1_1_d4	in_house	alkylation	minisci	hte_screening	40	18	n2	0.5	16	st_400	287978-94-3	O=C(C1=CN=C(OC2=CC=C(Cl)C=C2)C=C1C(F)(F)F)N(C3=CC=C(Cl)C(Cl)=C3)C	1	5337-03-1	O=C(O)C1CCOCC1	20	7727-54-0	O=S(=O)(O)OOS(=O)(=O)O.N	6			0			0	67-68-5	O=S(C)C	0.96774	7732-18-5	O	0.03226	0.78	0.13	0.1	1
eln044720-054_1_1_d5	in_house	alkylation	minisci	hte_screening	40	18	n2	0.5	16	st_400	287978-94-3	O=C(C1=CN=C(OC2=CC=C(Cl)C=C2)C=C1C(F)(F)F)N(C3=CC=C(Cl)C(Cl)=C3)C	1	59433-50-0	O=C(OC(C)(C)C)N1CCCC1C(=O)O	20	7727-54-0	O=S(=O)(O)OOS(=O)(=O)O.N	6			0			0	67-68-5	O=S(C)C	0.96774	7732-18-5	O	0.03226	0	0	1	0
eln044720-054_1_1_d6	in_house	alkylation	minisci	hte_screening	40	18	n2	0.5	16	st_400	287978-94-3	O=C(C1=CN=C(OC2=CC=C(Cl)C=C2)C=C1C(F)(F)F)N(C3=CC=C(Cl)C(Cl)=C3)C	1	873397-34-3	O=C(O)C1COCCC1	20	7727-54-0	O=S(=O)(O)OOS(=O)(=O)O.N	6			0			0	67-68-5	O=S(C)C	0.96774	7732-18-5	O	0.03226	0.26	0	0.74	1
eln044720-055_1_1_a1	in_house	alkylation	minisci	hte_screening	40	18	n2	0.5	16	st_400	86-75-9	O=C(OC=1C=CC=C2C=CC=NC12)C=3C=CC=CC3	1	89364-31-8	O=C(O)C1COCC1	20	7727-54-0	O=S(=O)(O)OOS(=O)(=O)O.N	6			0			0	67-68-5	O=S(C)C	0.96774	7732-18-5	O	0.03226	0.49	0.14	0.37	1
eln044720-055_1_1_a2	in_house	alkylation	minisci	hte_screening	40	18	n2	0.5	16	st_400	86-75-9	O=C(OC=1C=CC=C2C=CC=NC12)C=3C=CC=CC3	1	3721-95-7	O=C(O)C1CCC1	20	7727-54-0	O=S(=O)(O)OOS(=O)(=O)O.N	6			0			0	67-68-5	O=S(C)C	0.96774	7732-18-5	O	0.03226	0.39	0.54	0.06	1
eln044720-055_1_1_a3	in_house	alkylation	minisci	hte_screening	40	18	n2	0.5	16	st_400	86-75-9	O=C(OC=1C=CC=C2C=CC=NC12)C=3C=CC=CC3	1	114012-41-8	O=C(O)C1COC1	20	7727-54-0	O=S(=O)(O)OOS(=O)(=O)O.N	6			0			0	67-68-5	O=S(C)C	0.96774	7732-18-5	O	0.03226	0.45	0.11	0.43	1
eln044720-055_1_1_a4	in_house	alkylation	minisci	hte_screening	40	18	n2	0.5	16	st_400	86-75-9	O=C(OC=1C=CC=C2C=CC=NC12)C=3C=CC=CC3	1	24537-50-6	O=C1NCCC(C(=O)O)C1	20	7727-54-0	O=S(=O)(O)OOS(=O)(=O)O.N	6			0			0	67-68-5	O=S(C)C	0.96774	7732-18-5	O	0.03226	0.13	0	0.88	1
eln044720-055_1_1_a5	in_house	alkylation	minisci	hte_screening	40	18	n2	0.5	16	st_400	86-75-9	O=C(OC=1C=CC=C2C=CC=NC12)C=3C=CC=CC3	1	98-89-5	O=C(O)C1CCCCC1	20	7727-54-0	O=S(=O)(O)OOS(=O)(=O)O.N	6			0			0	67-68-5	O=S(C)C	0.96774	7732-18-5	O	0.03226	0.87	0	0.13	1
eln044720-055_1_1_a6	in_house	alkylation	minisci	hte_screening	40	18	n2	0.5	16	st_400	86-75-9	O=C(OC=1C=CC=C2C=CC=NC12)C=3C=CC=CC3	1	4771-80-6	O=C(O)C1CC=CCC1	20	7727-54-0	O=S(=O)(O)OOS(=O)(=O)O.N	6			0			0	67-68-5	O=S(C)C	0.96774	7732-18-5	O	0.03226	0.17	0	0.83	1
eln044720-055_1_1_b1	in_house	alkylation	minisci	hte_screening	40	18	n2	0.5	16	st_400	86-75-9	O=C(OC=1C=CC=C2C=CC=NC12)C=3C=CC=CC3	1	3400-45-1	O=C(O)C1CCCC1	20	7727-54-0	O=S(=O)(O)OOS(=O)(=O)O.N	6			0			0	67-68-5	O=S(C)C	0.96774	7732-18-5	O	0.03226	0.48	0.26	0.25	1
eln044720-055_1_1_b2	in_house	alkylation	minisci	hte_screening	40	18	n2	0.5	16	st_400	86-75-9	O=C(OC=1C=CC=C2C=CC=NC12)C=3C=CC=CC3	1	75-98-9	O=C(O)C(C)(C)C	20	7727-54-0	O=S(=O)(O)OOS(=O)(=O)O.N	6			0			0	67-68-5	O=S(C)C	0.96774	7732-18-5	O	0.03226	0.58	0.34	0.07	1
eln044720-055_1_1_b3	in_house	alkylation	minisci	hte_screening	40	18	n2	0.5	16	st_400	86-75-9	O=C(OC=1C=CC=C2C=CC=NC12)C=3C=CC=CC3	1	224584-18-3	O=C(O)C12CC(C1)(C2)C(F)(F)F	20	7727-54-0	O=S(=O)(O)OOS(=O)(=O)O.N	6			0			0	67-68-5	O=S(C)C	0.96774	7732-18-5	O	0.03226	0.38	0.07	0.54	1
eln044720-055_1_1_b5	in_house	alkylation	minisci	hte_screening	40	18	n2	0.5	16	st_400	86-75-9	O=C(OC=1C=CC=C2C=CC=NC12)C=3C=CC=CC3	1	122665-97-8	O=C(O)C1CCC(F)(F)CC1	20	7727-54-0	O=S(=O)(O)OOS(=O)(=O)O.N	6			0			0	67-68-5	O=S(C)C	0.96774	7732-18-5	O	0.03226	0.53	0.24	0.23	1
eln044720-055_1_1_b6	in_house	alkylation	minisci	hte_screening	40	18	n2	0.5	16	st_400	86-75-9	O=C(OC=1C=CC=C2C=CC=NC12)C=3C=CC=CC3	1	79-09-4	O=C(O)CC	20	7727-54-0	O=S(=O)(O)OOS(=O)(=O)O.N	6			0			0	67-68-5	O=S(C)C	0.96774	7732-18-5	O	0.03226	0.48	0.13	0.39	1
eln044720-055_1_1_c1	in_house	alkylation	minisci	hte_screening	40	18	n2	0.5	16	st_400	86-75-9	O=C(OC=1C=CC=C2C=CC=NC12)C=3C=CC=CC3	1	93-40-3	O=C(O)CC1=CC=C(OC)C(OC)=C1	20	7727-54-0	O=S(=O)(O)OOS(=O)(=O)O.N	6			0			0	67-68-5	O=S(C)C	0.96774	7732-18-5	O	0.03226	0.02	0	0.97	0
eln044720-055_1_1_c2	in_house	alkylation	minisci	hte_screening	40	18	n2	0.5	16	st_400	86-75-9	O=C(OC=1C=CC=C2C=CC=NC12)C=3C=CC=CC3	1	16874-33-2	O=C(O)C1OCCC1	20	7727-54-0	O=S(=O)(O)OOS(=O)(=O)O.N	6			0			0	67-68-5	O=S(C)C	0.96774	7732-18-5	O	0.03226	0.3	0.5	0.21	1
eln044720-055_1_1_c3	in_house	alkylation	minisci	hte_screening	40	18	n2	0.5	16	st_400	86-75-9	O=C(OC=1C=CC=C2C=CC=NC12)C=3C=CC=CC3	1	53293-00-8	O=C(O)CCCC#C	20	7727-54-0	O=S(=O)(O)OOS(=O)(=O)O.N	6			0			0	67-68-5	O=S(C)C	0.96774	7732-18-5	O	0.03226	0.14	0	0.86	1
eln044720-055_1_1_c4	in_house	alkylation	minisci	hte_screening	40	18	n2	0.5	16	st_400	86-75-9	O=C(OC=1C=CC=C2C=CC=NC12)C=3C=CC=CC3	1	84358-13-4	O=C(OC(C)(C)C)N1CCC(C(=O)O)CC1	20	7727-54-0	O=S(=O)(O)OOS(=O)(=O)O.N	6			0			0	67-68-5	O=S(C)C	0.96774	7732-18-5	O	0.03226	0.01	0.09	0.9	1
eln044720-055_1_1_c5	in_house	alkylation	minisci	hte_screening	40	18	n2	0.5	16	st_400	86-75-9	O=C(OC=1C=CC=C2C=CC=NC12)C=3C=CC=CC3	1	84358-12-3	O=C(OC(C)(C)C)N1CCCC(C(=O)O)C1	20	7727-54-0	O=S(=O)(O)OOS(=O)(=O)O.N	6			0			0	67-68-5	O=S(C)C	0.96774	7732-18-5	O	0.03226	0	0.06	0.96	1
eln044720-055_1_1_c6	in_house	alkylation	minisci	hte_screening	40	18	n2	0.5	16	st_400	86-75-9	O=C(OC=1C=CC=C2C=CC=NC12)C=3C=CC=CC3	1	59378-75-5	O=C(OC(C)(C)C)N1CCC(C(=O)O)C1	20	7727-54-0	O=S(=O)(O)OOS(=O)(=O)O.N	6			0			0	67-68-5	O=S(C)C	0.96774	7732-18-5	O	0.03226	0	0.15	0.87	1
eln044720-055_1_1_d1	in_house	alkylation	minisci	hte_screening	40	18	n2	0.5	16	st_400	86-75-9	O=C(OC=1C=CC=C2C=CC=NC12)C=3C=CC=CC3	1	142253-55-2	O=C(OC(C)(C)C)N1CC(C(=O)O)C1	20	7727-54-0	O=S(=O)(O)OOS(=O)(=O)O.N	6			0			0	67-68-5	O=S(C)C	0.96774	7732-18-5	O	0.03226	0.06	0.09	0.85	1
eln044720-055_1_1_d2	in_house	alkylation	minisci	hte_screening	40	18	n2	0.5	16	st_400	86-75-9	O=C(OC=1C=CC=C2C=CC=NC12)C=3C=CC=CC3	1	51673-83-7	O=C(O)C1OCCCC1	20	7727-54-0	O=S(=O)(O)OOS(=O)(=O)O.N	6			0			0	67-68-5	O=S(C)C	0.96774	7732-18-5	O	0.03226	0.43	0.53	0.02	1
eln044720-055_1_1_d3	in_house	alkylation	minisci	hte_screening	40	18	n2	0.5	16	st_400	86-75-9	O=C(OC=1C=CC=C2C=CC=NC12)C=3C=CC=CC3	1	30379-55-6	O=C(O)COCC=1C=CC=CC1	20	7727-54-0	O=S(=O)(O)OOS(=O)(=O)O.N	6			0			0	67-68-5	O=S(C)C	0.96774	7732-18-5	O	0.03226	0.27	0.21	0.53	1
eln044720-055_1_1_d4	in_house	alkylation	minisci	hte_screening	40	18	n2	0.5	16	st_400	86-75-9	O=C(OC=1C=CC=C2C=CC=NC12)C=3C=CC=CC3	1	5337-03-1	O=C(O)C1CCOCC1	20	7727-54-0	O=S(=O)(O)OOS(=O)(=O)O.N	6			0			0	67-68-5	O=S(C)C	0.96774	7732-18-5	O	0.03226	0.35	0.3	0.35	1
eln044720-055_1_1_d5	in_house	alkylation	minisci	hte_screening	40	18	n2	0.5	16	st_400	86-75-9	O=C(OC=1C=CC=C2C=CC=NC12)C=3C=CC=CC3	1	59433-50-0	O=C(OC(C)(C)C)N1CCCC1C(=O)O	20	7727-54-0	O=S(=O)(O)OOS(=O)(=O)O.N	6			0			0	67-68-5	O=S(C)C	0.96774	7732-18-5	O	0.03226	0.01	0.1	0.89	1
eln044720-055_1_1_d6	in_house	alkylation	minisci	hte_screening	40	18	n2	0.5	16	st_400	86-75-9	O=C(OC=1C=CC=C2C=CC=NC12)C=3C=CC=CC3	1	873397-34-3	O=C(O)C1COCCC1	20	7727-54-0	O=S(=O)(O)OOS(=O)(=O)O.N	6			0			0	67-68-5	O=S(C)C	0.96774	7732-18-5	O	0.03226	0.48	0.15	0.4	1
eln044720-056_1_1_a1	in_house	alkylation	minisci	hte_screening	40	18	n2	0.5	16	st_400	124496-23-7	ClC=1C=CC=2C(=NC=CC2OC3=CC=C(Cl)C(=C3)C)C1	1	89364-31-8	O=C(O)C1COCC1	20	7727-54-0	O=S(=O)(O)OOS(=O)(=O)O.N	6			0			0	67-68-5	O=S(C)C	0.96774	7732-18-5	O	0.03226	0.43	0.08	0.5	1
eln044720-056_1_1_a2	in_house	alkylation	minisci	hte_screening	40	18	n2	0.5	16	st_400	124496-23-7	ClC=1C=CC=2C(=NC=CC2OC3=CC=C(Cl)C(=C3)C)C1	1	3721-95-7	O=C(O)C1CCC1	20	7727-54-0	O=S(=O)(O)OOS(=O)(=O)O.N	6			0			0	67-68-5	O=S(C)C	0.96774	7732-18-5	O	0.03226	0.57	0.38	0.05	1
eln044720-056_1_1_a3	in_house	alkylation	minisci	hte_screening	40	18	n2	0.5	16	st_400	124496-23-7	ClC=1C=CC=2C(=NC=CC2OC3=CC=C(Cl)C(=C3)C)C1	1	114012-41-8	O=C(O)C1COC1	20	7727-54-0	O=S(=O)(O)OOS(=O)(=O)O.N	6			0			0	67-68-5	O=S(C)C	0.96774	7732-18-5	O	0.03226	0.16	0.08	0.76	1
eln044720-056_1_1_a4	in_house	alkylation	minisci	hte_screening	40	18	n2	0.5	16	st_400	124496-23-7	ClC=1C=CC=2C(=NC=CC2OC3=CC=C(Cl)C(=C3)C)C1	1	24537-50-6	O=C1NCCC(C(=O)O)C1	20	7727-54-0	O=S(=O)(O)OOS(=O)(=O)O.N	6			0			0	67-68-5	O=S(C)C	0.96774	7732-18-5	O	0.03226	0.07	0	0.93	1
eln044720-056_1_1_a5	in_house	alkylation	minisci	hte_screening	40	18	n2	0.5	16	st_400	124496-23-7	ClC=1C=CC=2C(=NC=CC2OC3=CC=C(Cl)C(=C3)C)C1	1	98-89-5	O=C(O)C1CCCCC1	20	7727-54-0	O=S(=O)(O)OOS(=O)(=O)O.N	6			0			0	67-68-5	O=S(C)C	0.96774	7732-18-5	O	0.03226	1	0	0	1
eln044720-056_1_1_a6	in_house	alkylation	minisci	hte_screening	40	18	n2	0.5	16	st_400	124496-23-7	ClC=1C=CC=2C(=NC=CC2OC3=CC=C(Cl)C(=C3)C)C1	1	4771-80-6	O=C(O)C1CC=CCC1	20	7727-54-0	O=S(=O)(O)OOS(=O)(=O)O.N	6			0			0	67-68-5	O=S(C)C	0.96774	7732-18-5	O	0.03226	0.15	0	0.84	1
eln044720-056_1_1_b1	in_house	alkylation	minisci	hte_screening	40	18	n2	0.5	16	st_400	124496-23-7	ClC=1C=CC=2C(=NC=CC2OC3=CC=C(Cl)C(=C3)C)C1	1	3400-45-1	O=C(O)C1CCCC1	20	7727-54-0	O=S(=O)(O)OOS(=O)(=O)O.N	6			0			0	67-68-5	O=S(C)C	0.96774	7732-18-5	O	0.03226	0.67	0.01	0.33	1
eln044720-056_1_1_b2	in_house	alkylation	minisci	hte_screening	40	18	n2	0.5	16	st_400	124496-23-7	ClC=1C=CC=2C(=NC=CC2OC3=CC=C(Cl)C(=C3)C)C1	1	75-98-9	O=C(O)C(C)(C)C	20	7727-54-0	O=S(=O)(O)OOS(=O)(=O)O.N	6			0			0	67-68-5	O=S(C)C	0.96774	7732-18-5	O	0.03226	0.84	0	0.16	1
eln044720-056_1_1_b3	in_house	alkylation	minisci	hte_screening	40	18	n2	0.5	16	st_400	124496-23-7	ClC=1C=CC=2C(=NC=CC2OC3=CC=C(Cl)C(=C3)C)C1	1	224584-18-3	O=C(O)C12CC(C1)(C2)C(F)(F)F	20	7727-54-0	O=S(=O)(O)OOS(=O)(=O)O.N	6			0			0	67-68-5	O=S(C)C	0.96774	7732-18-5	O	0.03226	0.39	0	0.6	1
eln044720-056_1_1_b5	in_house	alkylation	minisci	hte_screening	40	18	n2	0.5	16	st_400	124496-23-7	ClC=1C=CC=2C(=NC=CC2OC3=CC=C(Cl)C(=C3)C)C1	1	122665-97-8	O=C(O)C1CCC(F)(F)CC1	20	7727-54-0	O=S(=O)(O)OOS(=O)(=O)O.N	6			0			0	67-68-5	O=S(C)C	0.96774	7732-18-5	O	0.03226	0.63	0	0.37	1
eln044720-056_1_1_b6	in_house	alkylation	minisci	hte_screening	40	18	n2	0.5	16	st_400	124496-23-7	ClC=1C=CC=2C(=NC=CC2OC3=CC=C(Cl)C(=C3)C)C1	1	79-09-4	O=C(O)CC	20	7727-54-0	O=S(=O)(O)OOS(=O)(=O)O.N	6			0			0	67-68-5	O=S(C)C	0.96774	7732-18-5	O	0.03226	0.71	0.02	0.28	1
eln044720-056_1_1_c1	in_house	alkylation	minisci	hte_screening	40	18	n2	0.5	16	st_400	124496-23-7	ClC=1C=CC=2C(=NC=CC2OC3=CC=C(Cl)C(=C3)C)C1	1	93-40-3	O=C(O)CC1=CC=C(OC)C(OC)=C1	20	7727-54-0	O=S(=O)(O)OOS(=O)(=O)O.N	6			0			0	67-68-5	O=S(C)C	0.96774	7732-18-5	O	0.03226	0.01	0	0.99	0
eln044720-056_1_1_c2	in_house	alkylation	minisci	hte_screening	40	18	n2	0.5	16	st_400	124496-23-7	ClC=1C=CC=2C(=NC=CC2OC3=CC=C(Cl)C(=C3)C)C1	1	16874-33-2	O=C(O)C1OCCC1	20	7727-54-0	O=S(=O)(O)OOS(=O)(=O)O.N	6			0			0	67-68-5	O=S(C)C	0.96774	7732-18-5	O	0.03226	0.92	0.03	0.06	1
eln044720-056_1_1_c3	in_house	alkylation	minisci	hte_screening	40	18	n2	0.5	16	st_400	124496-23-7	ClC=1C=CC=2C(=NC=CC2OC3=CC=C(Cl)C(=C3)C)C1	1	53293-00-8	O=C(O)CCCC#C	20	7727-54-0	O=S(=O)(O)OOS(=O)(=O)O.N	6			0			0	67-68-5	O=S(C)C	0.96774	7732-18-5	O	0.03226	0.18	0	0.83	1
eln044720-056_1_1_c4	in_house	alkylation	minisci	hte_screening	40	18	n2	0.5	16	st_400	124496-23-7	ClC=1C=CC=2C(=NC=CC2OC3=CC=C(Cl)C(=C3)C)C1	1	84358-13-4	O=C(OC(C)(C)C)N1CCC(C(=O)O)CC1	20	7727-54-0	O=S(=O)(O)OOS(=O)(=O)O.N	6			0			0	67-68-5	O=S(C)C	0.96774	7732-18-5	O	0.03226	0	0.11	0.91	1
eln044720-056_1_1_c5	in_house	alkylation	minisci	hte_screening	40	18	n2	0.5	16	st_400	124496-23-7	ClC=1C=CC=2C(=NC=CC2OC3=CC=C(Cl)C(=C3)C)C1	1	84358-12-3	O=C(OC(C)(C)C)N1CCCC(C(=O)O)C1	20	7727-54-0	O=S(=O)(O)OOS(=O)(=O)O.N	6			0			0	67-68-5	O=S(C)C	0.96774	7732-18-5	O	0.03226	0	0	1	0
eln044720-056_1_1_c6	in_house	alkylation	minisci	hte_screening	40	18	n2	0.5	16	st_400	124496-23-7	ClC=1C=CC=2C(=NC=CC2OC3=CC=C(Cl)C(=C3)C)C1	1	59378-75-5	O=C(OC(C)(C)C)N1CCC(C(=O)O)C1	20	7727-54-0	O=S(=O)(O)OOS(=O)(=O)O.N	6			0			0	67-68-5	O=S(C)C	0.96774	7732-18-5	O	0.03226	0	0.14	0.87	1
eln044720-056_1_1_d1	in_house	alkylation	minisci	hte_screening	40	18	n2	0.5	16	st_400	124496-23-7	ClC=1C=CC=2C(=NC=CC2OC3=CC=C(Cl)C(=C3)C)C1	1	142253-55-2	O=C(OC(C)(C)C)N1CC(C(=O)O)C1	20	7727-54-0	O=S(=O)(O)OOS(=O)(=O)O.N	6			0			0	67-68-5	O=S(C)C	0.96774	7732-18-5	O	0.03226	0	0.1	0.89	1
eln044720-056_1_1_d2	in_house	alkylation	minisci	hte_screening	40	18	n2	0.5	16	st_400	124496-23-7	ClC=1C=CC=2C(=NC=CC2OC3=CC=C(Cl)C(=C3)C)C1	1	51673-83-7	O=C(O)C1OCCCC1	20	7727-54-0	O=S(=O)(O)OOS(=O)(=O)O.N	6			0			0	67-68-5	O=S(C)C	0.96774	7732-18-5	O	0.03226	0.85	0.13	0.03	1
eln044720-056_1_1_d3	in_house	alkylation	minisci	hte_screening	40	18	n2	0.5	16	st_400	124496-23-7	ClC=1C=CC=2C(=NC=CC2OC3=CC=C(Cl)C(=C3)C)C1	1	30379-55-6	O=C(O)COCC=1C=CC=CC1	20	7727-54-0	O=S(=O)(O)OOS(=O)(=O)O.N	6			0			0	67-68-5	O=S(C)C	0.96774	7732-18-5	O	0.03226	0.45	0	0.55	1
eln044720-056_1_1_d4	in_house	alkylation	minisci	hte_screening	40	18	n2	0.5	16	st_400	124496-23-7	ClC=1C=CC=2C(=NC=CC2OC3=CC=C(Cl)C(=C3)C)C1	1	5337-03-1	O=C(O)C1CCOCC1	20	7727-54-0	O=S(=O)(O)OOS(=O)(=O)O.N	6			0			0	67-68-5	O=S(C)C	0.96774	7732-18-5	O	0.03226	0.59	0.08	0.34	1
eln044720-056_1_1_d5	in_house	alkylation	minisci	hte_screening	40	18	n2	0.5	16	st_400	124496-23-7	ClC=1C=CC=2C(=NC=CC2OC3=CC=C(Cl)C(=C3)C)C1	1	59433-50-0	O=C(OC(C)(C)C)N1CCCC1C(=O)O	20	7727-54-0	O=S(=O)(O)OOS(=O)(=O)O.N	6			0			0	67-68-5	O=S(C)C	0.96774	7732-18-5	O	0.03226	0.01	0.04	0.95	0
eln044720-056_1_1_d6	in_house	alkylation	minisci	hte_screening	40	18	n2	0.5	16	st_400	124496-23-7	ClC=1C=CC=2C(=NC=CC2OC3=CC=C(Cl)C(=C3)C)C1	1	873397-34-3	O=C(O)C1COCCC1	20	7727-54-0	O=S(=O)(O)OOS(=O)(=O)O.N	6			0			0	67-68-5	O=S(C)C	0.96774	7732-18-5	O	0.03226	0.59	0.08	0.33	1
