# Supplementary material for: Identifying opportunities for late-stage C-H alkylation with high-throughput experimentation and in silico reaction screening
Source: Commun Chem. 2023 Nov 20;6:256. doi: 10.1038/s42004-023-01047-5 (PMC10661846; doi:10.1038/s42004-023-01047-5)
Supplement: Supplementary file 9 — Supplementary Data 7 [file 42004_2023_1047_MOESM9_ESM.txt]

SMILES
O=C(O)C1COC1
O=C(O)C1CCC(F)(F)CC1
O=C(OC(C)(C)C)N1CC(C(=O)O)C1
O=C(O)C1OCCC1
O=C(O)C12CC(C1)(C2)C(F)(F)F
O=C1NCCC(C(=O)O)C1
O=C(O)COCC=1C=CC=CC1
O=C(O)C1CCCC1
O=C(O)C1CCC1
O=C(O)C1CC=CCC1
O=C(O)C1OCCCC1
O=C(O)CCCC#C
O=C(O)C1CCOCC1
O=C(OC(C)(C)C)N1CCC(C(=O)O)C1
O=C(OC(C)(C)C)N1CCCC1C(=O)O
O=C(O)C(C)(C)C
O=C(O)CC
O=C(OC(C)(C)C)N1CCCC(C(=O)O)C1
O=C(OC(C)(C)C)N1CCC(C(=O)O)CC1
O=C(O)C1COCCC1
O=C(O)C1COCC1
O=C(O)CC1=CC=C(OC)C(OC)=C1
O=C(O)C1CCCCC1 
