# Supplementary material for: Identifying opportunities for late-stage C-H alkylation with high-throughput experimentation and in silico reaction screening
Source: Commun Chem. 2023 Nov 20;6:256. doi: 10.1038/s42004-023-01047-5 (PMC10661846; doi:10.1038/s42004-023-01047-5)
Supplement: Supplementary file 10 — Supplementary Data 8 [file 42004_2023_1047_MOESM10_ESM.txt]

SMILES
O=C1C=CC(C2=CC3=CC=CC=C3C=C21)=O
C1(=C(C)ON=C1C(C=C(F)C2)=CC=2)C3C=C[NH]N=3
Cl.O=S(=O)(C1=CC=CC=2C=NC=CC21)N3CCNCCC3
O=C1C=CC(=O)C=C1
N=1C=2C=CC(OC)=CC2C=CC1C
C=1C=C(C=C(C1)C)C
N=1C(=CC=CC1C)C
CCCCCC
N1=CC2=CC=CC=C2C=C1C
FC=1C=CC=2N=C(C=CC2C1)C
ClC=1C=CC=2C(=NC=CC2OC3=CC=C(Cl)C(=C3)C)C1
O=C1NC=2C(=NC=CC2C)N(C3=NC=CC=C13)C4CC4
O=C1C=CC(=O)C=2C=CC=CC12
O=C1NC(C(=O)N1C2=CN=C(N=C2)OC3=CC=C(C=4OCC5(C34)CC5)C)(C)C
BrC1CCCC(C)C1
O=S(=O)(C=1C=CC=CC1)N2C=CC=3C=CN=C(Cl)C32
O=C(NC1C=2C=CC=CC2CC1O)C(CC=3C=CC=CC3)CC(O)CN4CCN(CC=5C=NC=CC5)CC4C(=O)NC(C)(C)C
O(C1=CC=CC(OC)=C1)C
O=C(OCC)C1NCCCC1
O=C(C1=CC=CC=2C=CC=CC21)N(C)CC=3C=NC=CC3
O=C(N)C(C=1C=CC=CC1)(C=2C=CC=CC2)CCN3C=CN=C3C
BrC1=CN=C(C=C1)N2CCOCC2
ClC=1C=CC2=C(C1)C3=C(N2CCC4=CN=C(C=C4)C)CCN(C)C3
S=C1NN=C(C=2C=CC=NC2OC=3C=CC=CC3)N1C4=CC=C(Br)C(=C4)C
N1=CC2=CC=CC=C2C3=CC=CC=C13
O=C1C=C(OC)C(=O)C=2C=CC=CC12
N=1N=CC=2C=CC=CC2C1
N=1C=NC=2C=CC=CC2C1
O=C(C1=CC=C(Cl)C=C1)N(CC=2C=NC=CC2)CC=3C=CC=CC3
O=C(C1=CN=C(OC2=CC=C(Cl)C=C2)C=C1C(F)(F)F)N(C3=CC=C(Cl)C(Cl)=C3)C
O=C1ON=C(C=2C=CC=C(Cl)C2Cl)N1C=3C=NC=CC3
O=C(NCC1=NC=CC=N1)C2=CN=C(N=C2NCC3=CC=C(OC)C(Cl)=C3)N4CCCC4CO
N1=C(C=CN1C)N2C(=CC=C2C)C
N=1C(=CC=C2C=CC=3C=CC(=NC3C12)C)C
N=1C=CC(=C2C=CC=CC12)C
O=C1N=CNC=2C=CC=CC12
O=C(O)C=1C=CC=CC1OC(=O)C
O=C1C=CC2(C(=C1)CCC3C2C(=O)CC4(C)C3CCC4(O)C(=O)CO)C
O=C1C=C2CCC3C(CCC4(C)C(C(=O)C)CCC34)C2(C)CC1
O=C1C2=C(N=CN2C)N(C(=O)N1C)C
O=C1C=C(C(=O)C=2C=CC=CC12)C
NC=1C=CC=CC1
OCC
O=C(O)C=1C=CC=CC1
O=C(NC1=CC=C(Cl)C=C1)C=2C(=NC=CC2C(F)(F)F)OC=3C=CC=CC3
O=S(=O)(C1=CC=C(Cl)C=C1)N(CC=2C=NC=CC2)CC3=CC=C(Cl)C=C3
O=C(NC1=CC=C(Cl)C=C1)C2=CN=C(SC=3C=CC=CC3)C=C2C(F)(F)F
O=C1C=2C=CC=CC2C(=O)N1C=3C=CN=CC3
C=1C=CC=CC1
N=1C=C(C=CC1CSC2=NC=3C=C4C=CC=CC4=CC3N2)C
N1=CC(=NC2=CC=CC=C12)C
N=1C=C(C(OC)=C(C1CSC2=NC=3C=CC(OC)=CC3N2)C)C
O=C(OCC)N1CCC(=C2C=3N=CC=CC3CCC=4C=C(Cl)C=CC42)CC1
S1C=CC=C1C=2C=CC=CC2
O=C1C=C(O)C(=O)C=2C=CC=CC12
O=C(OC=1C=CC=C2C=CC=NC12)C=3C=CC=CC3
O=C(N=S(=O)(C1=CC=C(C=C1)C)C)C2=CC=CN=C2OC=3C=CC=CC3
FC(F)(F)C=1C=C(N=CC1C2=NC=C(O2)C3=CC=C(Cl)C=C3)OC4=CC=C(Cl)C=C4
O=C(OCC)C1CCCC(F)C1
N=1C=2C=CC=CC2C=CC1C
N1=CSC=2C=CC=CC12
O=C(O)C1CCCCC1
OC(C1CCCCC1)N(C(C)C)C(C)C
